# Supplementary material for: A cell-nonautonomous mechanism of yeast chronological aging regulated by caloric restriction and one-carbon metabolism
Source: J Biol Chem. 2020 Dec 2;296:100125. doi: 10.1074/jbc.RA120.015402 (PMC7949035; doi:10.1074/jbc.RA120.015402)
Supplement: Table S4 [file mmc5.xls]

## Sheet: RNAseq CRCM-UP 24hr
Table S4. RNAseq analysis starting from a single count table (RNAseq). Differential gene expression analysis using DESeq2 (Version 3.8) to compare NR+CRCM (2%) against NR at 24 hours post inoculation.
Use the parameters to identify significant genes, p-adjusted value <.05
Comparison	CRCM+ NR vs NR
Timepoint	24 hours
Additional details	First 150 genes annotated for location in the genome
row	baseMean	log2FoldChange	lfcSE	stat	pvalue	padj	Location
Q0143	43.9347	-6.3659	0.738757	-8.61705	6.87e-18	7.82e-17	mito
Q0080	24.7586	-5.53872	0.730781	-7.57918	3.48e-14	2.99e-13	mito
Q0255	315.177	-5.22144	0.317278	-16.457	7.47e-61	6.1e-59	mito
YMR326C	2.46448	-5.14292	1.46153	-3.51886	0.000433	0.00105819	tel
Q0092	34.0962	-5.02184	0.753496	-6.66471	2.65e-11	1.7e-10	mito
Q0032	48.1297	-5.00934	0.622869	-8.04236	8.81e-16	8.72e-15	mito
YCR108C	2.30249	-4.99532	1.47035	-3.39737	0.00068	0.00159315	tel
Q0017	29.3273	-4.94309	0.775421	-6.37471	1.83e-10	1.08e-09	mito
YKL225W	4.26889	-4.9302	1.28822	-3.82714	0.00013	0.000346	tel
Q0140	203.028	-4.9118	0.640493	-7.66877	1.74e-14	1.53e-13	mito
YHR092C	28708.5	-4.82038	0.183901	-26.2118	1.95e-151	2.61e-148
YAL068W-A	2.91661	-4.73094	1.33774	-3.53651	0.000405	0.000995	tel
Q0010	51.0247	-4.67117	0.599964	-7.78574	6.93e-15	6.4e-14	mito
YFR057W	7.14236	-4.60541	1.25999	-3.65511	0.000257	0.000651	tel
Q0115	718.012	-4.5176	0.432397	-10.4478	1.5e-25	2.84e-24	mito
Q0142	40.2475	-4.50051	0.682222	-6.59685	4.2e-11	2.64e-10	mito
Q0144	33.9214	-4.40831	0.61551	-7.16205	7.95e-13	5.99e-12	mito
Q0120	1077.03	-4.38711	0.439325	-9.98602	1.75e-23	2.86e-22	mito
YLL065W	3.80962	-4.3556	1.18164	-3.68606	0.000228	0.000584	tel
Q0105	1318.33	-4.35453	0.426975	-10.1986	2.01e-24	3.5e-23	mito
YBR067C	24500.9	-4.25984	0.18267	-23.3199	2.79e-120	2.07e-117
Q0110	418.008	-4.24829	0.297787	-14.2662	3.55e-46	1.76e-44	mito
YJR162C	7.66135	-4.18369	0.908331	-4.60592	4.11e-06	1.42e-05	tel
Q0075	218.76	-4.08872	0.31187	-13.1103	2.87e-39	1.04e-37	mito
YNL337W	6.10238	-4.08096	1.02442	-3.9837	6.79e-05	0.000192	tel
Q0085	182.3	-3.96122	0.283738	-13.9608	2.7e-44	1.2e-42	mito
YGR142W	12388.5	-3.71086	0.214405	-17.3077	4.11e-67	4.23e-65
YOL166W-A	2.80426	-3.62661	1.43221	-2.53217	0.0113359	0.0206416	tel
YHL047C	11067.8	-3.5927	0.178333	-20.146	2.92e-90	5.91e-88	tel
YFL063W	7.82942	-3.56605	0.839925	-4.24567	2.18e-05	6.78e-05	tel
Q0275	189.772	-3.55224	0.252571	-14.0643	6.29e-45	2.96e-43	mito
YHL046W-A	1501.55	-3.50796	0.156513	-22.4132	2.93e-111	1.4e-108	tel
YCL076W	10.7721	-3.49069	0.792547	-4.4044	1.06e-05	3.49e-05	tel
Q0060	1360.76	-3.39545	0.231161	-14.6887	7.62e-49	4.28e-47	mito
YOR383C	38828	-3.39456	0.236601	-14.3472	1.11e-46	5.66e-45	sub-tel
YAL067W-A	3.55541	-3.38359	1.26602	-2.67261	0.00752634	0.01428	tel
Q0055	1126.13	-3.27868	0.228387	-14.3558	9.8e-47	5.04e-45	mito
YHL048C-A	2.71059	-3.27807	1.27737	-2.56626	0.01028	0.0189042	tel
Q0250	186.415	-3.27379	0.266087	-12.3035	8.68e-35	2.63e-33	mito
YOR268C	32.005	-3.23996	0.480922	-6.73698	1.62e-11	1.06e-10
Q0182	56.5457	-3.21051	0.543353	-5.9087	3.45e-09	1.77e-08	mito
Q0070	2076.35	-3.20976	0.225212	-14.2522	4.35e-46	2.14e-44	mito
Q0065	1799.5	-3.19119	0.229844	-13.8842	7.9e-44	3.46e-42	mito
Q0050	592.389	-3.14874	0.236049	-13.3393	1.37e-40	5.32e-39	mito
Q0045	2819.32	-3.12218	0.223455	-13.9723	2.3e-44	1.03e-42	mito
Q0160	422.611	-3.07233	0.502144	-6.11843	9.45e-10	5.15e-09	mito
YPL240C	45808.3	-3.04309	0.175588	-17.3309	2.75e-67	2.88e-65
YBL075C	15869.2	-3.03794	0.145251	-20.9151	3.9e-97	1e-94
YOL166C	4.01448	-3.02391	1.08767	-2.78018	0.00543284	0.0106295	tel
YLL030C	6.21223	-2.98891	0.920603	-3.24669	0.00116757	0.00260976
YJR047C	64.2379	-2.97441	0.384027	-7.74533	9.53e-15	8.65e-14
Q0297	41.7901	-2.9695	0.481411	-6.16833	6.9e-10	3.83e-09	mito
YHR052W-A	41840.6	-2.93381	0.230819	-12.7104	5.17e-37	1.71e-35
YKR039W	2552.62	-2.93067	0.580887	-5.04517	4.53e-07	1.8e-06
YHR054W-A	42085.2	-2.92722	0.23187	-12.6244	1.55e-36	4.96e-35
YOL161C	6.30582	-2.92483	0.790008	-3.70228	0.000214	0.000551	tel
YGR291C	2.57229	-2.91519	1.34191	-2.17242	0.0298238	0.0495091	tel
YOR024W	15.7327	-2.91146	0.528457	-5.50936	3.6e-08	1.64e-07
YLR064W	4434.74	-2.90206	0.151718	-19.128	1.48e-81	2.35e-79
YHR055C	38124.6	-2.87664	0.230543	-12.4777	9.88e-36	3.08e-34
YHR053C	37843	-2.87357	0.23024	-12.4807	9.51e-36	2.97e-34
YLL026W	51078.5	-2.8488	0.151914	-18.7527	1.84e-78	2.8e-76
YCR012W	63554	-2.77773	0.181686	-15.2886	9.11e-53	5.91e-51
YGL138C	11.3578	-2.77213	0.650013	-4.26473	2e-05	6.27e-05
YLR136C	1747.26	-2.73921	0.21961	-12.4731	1.05e-35	3.23e-34
YKR032W	7.11718	-2.72516	0.783022	-3.48032	0.000501	0.00120262
YCR013C	32376.4	-2.72221	0.170425	-15.9731	1.97e-57	1.45e-55
YBR072C-A	37.4901	-2.71256	0.38321	-7.07851	1.46e-12	1.07e-11
YER103W	27825.9	-2.70917	0.148643	-18.226	3.21e-74	4.57e-72
YNR001W-A	15.0817	-2.65597	0.55163	-4.81477	1.47e-06	5.46e-06
YGR087C	1745.17	-2.65473	0.223945	-11.8544	2.04e-32	5.6e-31
YBL108W	4.48693	-2.64968	1.1253	-2.35464	0.0185405	0.0321421	tel
YGR060W	6061.41	-2.64618	0.121949	-21.6991	2.09e-104	7e-102
YHL040C	20068.3	-2.64396	0.197283	-13.4019	5.9e-41	2.33e-39	sub-tel
YNR067C	2813.24	-2.62672	0.147607	-17.7954	7.68e-71	9.34e-69
YMR082C	36.8343	-2.62112	0.33798	-7.75526	8.82e-15	8.02e-14
YIL054W	7.15863	-2.61631	0.712768	-3.67064	0.000242	0.000617
YLR217W	4157.46	-2.61398	0.16809	-15.551	1.57e-54	1.06e-52
YGR254W	126126	-2.60529	0.120635	-21.5964	1.94e-103	6.18e-101
YBR072W	163987	-2.60493	0.121995	-21.3529	3.67e-101	1.07e-98
YCR102W-A	11.9974	-2.5424	0.578506	-4.39476	1.11e-05	3.63e-05	tel
YGR144W	1932.29	-2.53411	0.131217	-19.3125	4.22e-83	6.89e-81
YGR192C	180938	-2.48765	0.166619	-14.9302	2.1e-50	1.28e-48
YLR216C	16433.2	-2.43547	0.160922	-15.1345	9.6e-52	6e-50
YHR137C-A	757.292	-2.42985	0.122428	-19.8472	1.16e-87	2.23e-85
YHR137W	2007.99	-2.42645	0.113979	-21.2885	1.45e-100	4.04e-98
YEL065W	9321.69	-2.42174	0.209354	-11.5677	6.01e-31	1.51e-29
YOR255W	18.2134	-2.41554	0.540788	-4.46671	7.94e-06	2.66e-05
YNL067W-A	3.91729	-2.40481	0.94675	-2.54007	0.0110832	0.0202034
YJL222W-B	5.23456	-2.39922	0.813939	-2.94767	0.00320183	0.00657062	tel
YIL162W	35877.6	-2.39213	0.131323	-18.2157	3.88e-74	5.4e-72
YPL111W	1959.76	-2.38968	0.0995101	-24.0145	1.96e-127	1.88e-124
YNR075C-A	18.7528	-2.32974	0.437048	-5.33063	9.79e-08	4.22e-07	tel
YJL159W	46517.1	-2.3263	0.108544	-21.4318	6.75e-102	2.05e-99
YLL024C	24402.9	-2.32441	0.100567	-23.113	3.42e-118	2.29e-115
YMR015C	2586.34	-2.30795	0.138119	-16.7099	1.11e-62	9.77e-61
YPL250C	5980.56	-2.30764	0.12934	-17.8416	3.36e-71	4.24e-69
YBR101C	9082.07	-2.30703	0.178865	-12.8981	4.61e-38	1.62e-36
YPR145C-A	233.535	-2.29598	0.195313	-11.7554	6.63e-32	1.77e-30
YGR211W	2993.49	-2.28345	0.152956	-14.9288	2.14e-50	1.29e-48
YPL036W	2237.54	-2.27823	0.137998	-16.5092	3.15e-61	2.6e-59
YDL037C	268.325	-2.27583	0.232203	-9.80104	1.11e-22	1.75e-21
YLR044C	43844.3	-2.26628	0.223406	-10.1442	3.52e-24	5.98e-23
YAL004W	11454.5	-2.26395	0.100052	-22.6278	2.31e-113	1.4e-110
YDL039C	728.953	-2.2587	0.212022	-10.6531	1.69e-26	3.44e-25
YAR075W	12.0835	-2.25814	0.580269	-3.89154	9.96e-05	0.000273	tel
YHR174W	28715.2	-2.25309	0.603419	-3.73388	0.000189	0.000491
YAL005C	49478.7	-2.24867	0.0850917	-26.4265	6.81e-154	1.14e-150
YMR120C	3546.05	-2.22431	0.142419	-15.6181	5.48e-55	3.74e-53
YLR109W	19467.9	-2.21435	0.108076	-20.4888	2.71e-93	6.26e-91
YOR382W	47898.4	-2.20673	0.107406	-20.5457	8.4e-94	2.01e-91	sub-tel
YLR307C-A	4825.35	-2.18924	0.243035	-9.0079	2.1e-19	2.64e-18
YMR058W	17924.9	-2.1857	0.155083	-14.0937	4.15e-45	1.97e-43
YDL022W	5165.72	-2.17298	0.0993478	-21.8725	4.75e-106	1.67e-103
YOL136C	2560.77	-2.16977	0.180179	-12.0423	2.13e-33	6.14e-32
YJR009C	34527.2	-2.16067	0.190862	-11.3206	1.04e-29	2.49e-28
YAR073W	35.3571	-2.15563	0.38678	-5.57328	2.5e-08	1.17e-07	tel
YPR158W	469.308	-2.15437	0.238008	-9.0517	1.41e-19	1.79e-18
YNR057C	1303.65	-2.15064	0.156312	-13.7587	4.52e-43	1.9e-41
YJL034W	13276.9	-2.14813	0.135934	-15.8028	2.98e-56	2.1e-54
YJL079C	16456.9	-2.1465	0.128961	-16.6446	3.31e-62	2.77e-60
YNR056C	1635.42	-2.14107	0.166953	-12.8244	1.2e-37	4.13e-36
YOL158C	960.731	-2.13683	0.125192	-17.0684	2.55e-65	2.51e-63	sub-tel
YCR021C	165163	-2.10928	0.119238	-17.6897	5.04e-70	5.81e-68
YFR053C	62420.7	-2.10252	0.105997	-19.8357	1.47e-87	2.72e-85
YFR015C	4474.73	-2.08588	0.0945088	-22.0707	6.04e-108	2.53e-105
YDR258C	13011.4	-2.08429	0.150007	-13.8946	6.83e-44	3.01e-42
YBR116C	7628.57	-2.08397	0.105407	-19.7706	5.33e-87	9.39e-85
YAL068C	7.94014	-2.0773	0.729546	-2.84738	0.00440804	0.00879504	tel
YJL222W-A	5.12857	-2.07538	0.82992	-2.5007	0.0123949	0.0223569	tel
YHR022C-A	10.6499	-2.0724	0.659447	-3.14264	0.00167432	0.00361329
YFR056C	48.335	-2.06491	0.285767	-7.22586	4.98e-13	3.84e-12	tel
YBR117C	24526.1	-2.0639	0.101699	-20.2942	1.45e-91	3.12e-89
YNR050C	4002.54	-2.0555	0.149389	-13.7594	4.47e-43	1.89e-41
YJL027C	10.913	-2.05371	0.590269	-3.47928	0.000503	0.00120683
YHL035C	3250.07	-2.04994	0.135021	-15.1824	4.63e-52	2.92e-50
YOR313C	29.233	-2.04785	0.475792	-4.30409	1.68e-05	5.33e-05
YBR056C-B	382.993	-2.04274	0.132608	-15.4044	1.53e-53	1.02e-51
YGL033W	37.7723	-2.03583	0.344055	-5.91718	3.28e-09	1.69e-08
YNR075W	162.136	-2.0306	0.190451	-10.6621	1.53e-26	3.15e-25	tel
YGR292W	631.286	-2.023	0.199358	-10.1476	3.4e-24	5.8e-23	tel
YLR056W	12837.5	-2.01816	0.131469	-15.3508	3.5e-53	2.32e-51
YML123C	7440.21	-2.01675	0.214571	-9.39901	5.51e-21	7.58e-20	sub-tel
YFL015W-A	5.33404	-2.01453	0.824422	-2.44357	0.0145429	0.0257932
YJL223C	10.7106	-1.99234	0.608668	-3.27328	0.00106307	0.00239458	tel
YGR146C	5503.24	-1.98831	0.097831	-20.3239	7.9e-92	1.76e-89
YPL121C	14.3879	-1.98532	0.492587	-4.03039	5.57e-05	0.000161
YBR056W-A	396.853	-1.98438	0.136569	-14.5302	7.79e-48	4.24e-46
YLR184W	4.4023	-1.9817	0.873906	-2.26763	0.0233516	0.0396503
YCR022C	52.2686	-1.9805	0.284321	-6.96571	3.27e-12	2.31e-11
YER067C-A	9357.57	-1.97522	0.130528	-15.1326	9.88e-52	6.12e-50
YDL023C	1001.78	-1.96499	0.140309	-14.0047	1.46e-44	6.78e-43
YJL028W	7.14384	-1.96211	0.822709	-2.38494	0.0170819	0.029861
YGL006W-A	13.984	-1.95945	0.547071	-3.58171	0.000341	0.000846
YLL064C	27.3001	-1.95623	0.38313	-5.10592	3.29e-07	1.33e-06
YFR052C-A	15500.5	-1.94885	0.0690454	-28.2257	2.83e-175	9.47e-172
YOR027W	17703.9	-1.94284	0.141691	-13.7119	8.62e-43	3.58e-41
YFR055W	205.681	-1.93695	0.236092	-8.20424	2.32e-16	2.37e-15
YGR139W	71.434	-1.93598	0.234227	-8.26543	1.39e-16	1.45e-15
YJL217W	6892.3	-1.93595	0.109295	-17.713	3.33e-70	3.9e-68
YOL059W	4984.6	-1.92314	0.0987073	-19.4832	1.52e-84	2.55e-82
YML028W	23899.8	-1.91837	0.11336	-16.9228	3.06e-64	2.84e-62
YPR154W	9973.02	-1.91766	0.0692155	-27.7056	5.98e-169	1.33e-165
YKL224C	7.96912	-1.91571	0.66197	-2.89395	0.00380426	0.00770061
YKL163W	25431.3	-1.91532	0.0908309	-21.0867	1.05e-98	2.82e-96
YPR160C-A	2622.52	-1.9042	0.114272	-16.6637	2.41e-62	2.04e-60
YHR087W	8016.96	-1.90042	0.128024	-14.8442	7.58e-50	4.49e-48
YDR215C	131.72	-1.89769	0.215404	-8.80991	1.25e-18	1.51e-17
YER181C	21.1136	-1.87923	0.486702	-3.86115	0.000113	0.000306
YMR230W-A	9.64193	-1.87456	0.640537	-2.92655	0.00342744	0.00700353
YFL054C	3026.83	-1.86354	0.0931083	-20.0147	4.1e-89	8.06e-87
YBR214W	10438	-1.85987	0.0785428	-23.6797	5.83e-124	4.88e-121
YDR516C	13481.6	-1.85761	0.110479	-16.8141	1.92e-63	1.76e-61
YKL182W	13077.8	-1.85035	0.156076	-11.8554	2.02e-32	5.55e-31
YBR299W	456.032	-1.84974	0.16586	-11.1524	6.97e-29	1.6e-27
YER067W	11899.5	-1.84737	0.137744	-13.4116	5.17e-41	2.06e-39
YDR055W	12420	-1.84591	0.0747906	-24.681	1.71e-134	1.91e-131
YPR160W	23565.6	-1.84411	0.0989719	-18.6326	1.75e-77	2.54e-75
YIL176C	10.5818	-1.84333	0.587709	-3.13647	0.00170997	0.00368784
YCR104W	11.139	-1.83181	0.566534	-3.23336	0.00122344	0.0027214
YAL037C-B	30318.6	-1.82894	0.222016	-8.23787	1.75e-16	1.79e-15
YOL032W	1402.54	-1.82584	0.165833	-11.0101	3.42e-28	7.64e-27
YDR034W-B	225.642	-1.81519	0.166427	-10.9068	1.07e-27	2.34e-26
YER070W	1520.6	-1.81187	0.506101	-3.58006	0.000344	0.000851
YMR251W	947.976	-1.80528	0.199749	-9.03773	1.6e-19	2.03e-18
YBR285W	312.104	-1.80527	0.173167	-10.4251	1.91e-25	3.59e-24
YOR314W	6.74523	-1.80421	0.78776	-2.29031	0.0220035	0.0376433
YBR196C	22378.6	-1.80409	0.156177	-11.5516	7.24e-31	1.81e-29
YPR160W-A	408.553	-1.80191	0.132835	-13.565	6.46e-42	2.63e-40
YGL028C	2088.41	-1.80012	0.206851	-8.70247	3.25e-18	3.8e-17
YAL038W	44896.3	-1.79627	0.229731	-7.81904	5.32e-15	4.95e-14
YFL058W	150.5	-1.79514	0.200263	-8.96389	3.13e-19	3.9e-18
YER145C	4323.16	-1.79493	0.128479	-13.9706	2.35e-44	1.05e-42
YKL216W	7060.81	-1.79328	0.20801	-8.6211	6.63e-18	7.56e-17
YDR050C	25918.7	-1.7874	0.182985	-9.768	1.54e-22	2.39e-21
YPR184W	14331.9	-1.78327	0.0805146	-22.1484	1.08e-108	4.82e-106
YCR106W	354.288	-1.77022	0.138822	-12.7517	3.05e-37	1.02e-35
YML100W	21325.9	-1.7696	0.0849796	-20.8238	2.64e-96	6.53e-94
YOR385W	429.618	-1.76941	0.120477	-14.6867	7.85e-49	4.38e-47
YEL008C-A	29.0418	-1.74572	0.424272	-4.11462	3.88e-05	0.000116
YKL056C	11241.8	-1.73982	0.167857	-10.3649	3.58e-25	6.63e-24
YLR347C	6146.97	-1.7312	0.0972113	-17.8087	6.06e-71	7.5e-69
YGL170C	132.576	-1.7284	0.187341	-9.226	2.81e-20	3.71e-19
YEL008W	64.568	-1.7275	0.279926	-6.17128	6.77e-10	3.76e-09
YNL007C	7696.64	-1.72589	0.133337	-12.9438	2.55e-38	9.01e-37
YDR246W-A	159.393	-1.72555	0.182082	-9.47676	2.62e-21	3.71e-20
YML058W-A	36.719	-1.71887	0.337238	-5.09689	3.45e-07	1.39e-06
YNL327W	3065.82	-1.7177	0.181405	-9.46889	2.83e-21	3.98e-20
YGR149W	3985.9	-1.71068	0.106069	-16.1279	1.62e-58	1.23e-56
YNR058W	3180.7	-1.7101	0.174571	-9.79601	1.17e-22	1.83e-21
YGL263W	33.0069	-1.70667	0.401254	-4.25334	2.11e-05	6.57e-05	tel
YNL045W	6639.46	-1.70638	0.0972783	-17.5412	6.94e-69	7.74e-67
YML054C	3830.7	-1.70578	0.143834	-11.8594	1.92e-32	5.32e-31
YPL080C	22.8353	-1.70309	0.458166	-3.7172	0.000201	0.000522
YDL244W	292.971	-1.69088	0.190267	-8.88686	6.29e-19	7.65e-18
YMR261C	3761.03	-1.68497	0.0956252	-17.6206	1.71e-69	1.94e-67
YGR008C	10469	-1.6796	0.13032	-12.8882	5.24e-38	1.83e-36
YCL048W-A	815.942	-1.67781	0.184568	-9.09045	9.86e-20	1.26e-18
YDR250C	35.3423	-1.67705	0.324036	-5.1755	2.27e-07	9.42e-07
YGL007W	119.679	-1.67025	0.178221	-9.37181	7.13e-21	9.75e-20
YIR042C	26.4037	-1.66779	0.412748	-4.04069	5.33e-05	0.000155
YGR204W	8949.52	-1.66413	0.102952	-16.1641	9.04e-59	6.95e-57
YBR085W	43.5133	-1.66244	0.349772	-4.75292	2.01e-06	7.29e-06
YMR186W	23966.7	-1.64842	0.158263	-10.4157	2.1e-25	3.95e-24
YBL044W	10.8634	-1.64031	0.595442	-2.75478	0.00587316	0.011412
YIR034C	2498.44	-1.63959	0.0808238	-20.286	1.71e-91	3.57e-89
YLL023C	6493.86	-1.6356	0.0908882	-17.9958	2.1e-72	2.87e-70
YHR143W	5045.78	-1.63254	0.164835	-9.90409	4e-23	6.32e-22
YCR098C	196.232	-1.63204	0.186164	-8.76669	1.84e-18	2.18e-17
YNR069C	468.252	-1.63112	0.140514	-11.6082	3.74e-31	9.52e-30
YGR023W	5601.63	-1.62624	0.0906993	-17.93	6.88e-72	9.02e-70
YDR453C	3778.61	-1.62022	0.112073	-14.4568	2.27e-47	1.2e-45
YMR105C	19668.8	-1.61899	0.103291	-15.6741	2.27e-55	1.58e-53
YER091C	7929.6	-1.616	0.144411	-11.1903	4.55e-29	1.06e-27
YFR054C	79.2511	-1.61573	0.228258	-7.07851	1.46e-12	1.07e-11
YFL011W	283.125	-1.61538	0.136567	-11.8285	2.78e-32	7.53e-31
YJR116W	437.007	-1.61339	0.162223	-9.94549	2.64e-23	4.25e-22
YJR154W	767.443	-1.606	0.142603	-11.2621	2.02e-29	4.76e-28
YEL047C	2070.96	-1.60357	0.108139	-14.8288	9.54e-50	5.6e-48
YGL006W	6796.39	-1.60278	0.0729773	-21.9627	6.55e-107	2.58e-104
YGR287C	176.872	-1.60135	0.171181	-9.35469	8.38e-21	1.14e-19
YNL069C	2893.51	-1.59982	0.547487	-2.92212	0.00347654	0.00709736
YNL192W	3320.59	-1.59944	0.072951	-21.9249	1.5e-106	5.59e-104
YMR122W-A	9171.93	-1.59493	0.143935	-11.0809	1.55e-28	3.51e-27
YBR287W	9922.16	-1.59484	0.093392	-17.0769	2.21e-65	2.2e-63
YBR158W	2062.13	-1.59328	0.161446	-9.86876	5.69e-23	8.95e-22
YHR018C	2080.63	-1.59274	0.125864	-12.6544	1.06e-36	3.45e-35
YCR100C	93.0357	-1.58802	0.217838	-7.28991	3.1e-13	2.46e-12
YOR298W	498.161	-1.58508	0.169784	-9.33589	1e-20	1.36e-19
YBR056W	3392.11	-1.58124	0.113067	-13.985	1.93e-44	8.76e-43
YDR019C	1230.13	-1.57318	0.15377	-10.2307	1.44e-24	2.54e-23
YDR281C	255.436	-1.56298	0.197389	-7.91825	2.41e-15	2.28e-14
YHL036W	1569.16	-1.56249	0.0998295	-15.6516	3.24e-55	2.23e-53
YKL035W	17762.4	-1.55931	0.0986178	-15.8117	2.58e-56	1.84e-54
YML047W-A	28.0061	-1.55869	0.352053	-4.42742	9.54e-06	3.16e-05
YFR032C	19.494	-1.55441	0.48099	-3.23168	0.00123063	0.00273518
YNR034W-A	61175.6	-1.55307	0.155701	-9.97473	1.97e-23	3.19e-22
YDR234W	4041.95	-1.55063	0.150246	-10.3206	5.69e-25	1.04e-23
YOR374W	31894.7	-1.54805	0.0688708	-22.4776	6.88e-112	3.83e-109
YGR022C	948.252	-1.54015	0.108267	-14.2256	6.36e-46	3.11e-44
YML084W	11.6176	-1.53816	0.545124	-2.82167	0.00477745	0.00945037
YBR169C	10971.1	-1.53773	0.0882356	-17.4276	5.1e-68	5.5e-66
YOL104C	189.526	-1.5312	0.178691	-8.56896	1.04e-17	1.17e-16
YIL155C	8374.2	-1.52774	0.0911783	-16.7555	5.17e-63	4.67e-61
YNL077W	6444.74	-1.52709	0.139989	-10.9087	1.05e-27	2.3e-26
YJL052W	226432	-1.52511	0.118987	-12.8175	1.31e-37	4.49e-36
YOL155C	5716.3	-1.51981	0.0907232	-16.7521	5.46e-63	4.87e-61
YLR063W	221.636	-1.51622	0.160354	-9.45546	3.22e-21	4.48e-20
YNR068C	492.054	-1.51445	0.151612	-9.98896	1.7e-23	2.79e-22
YLR205C	939.367	-1.51438	0.146173	-10.3602	3.76e-25	6.91e-24
YOL101C	381.803	-1.51405	0.142057	-10.6581	1.6e-26	3.28e-25
YER066C-A	3640.3	-1.51104	0.155145	-9.73952	2.05e-22	3.12e-21
YDR541C	748.756	-1.50966	0.121181	-12.4579	1.27e-35	3.89e-34
YMR030W-A	17.1122	-1.50779	0.434763	-3.46808	0.000524	0.00125334
YJL130C	30770	-1.50721	0.119687	-12.5929	2.31e-36	7.36e-35
YLR414C	2197	-1.50526	0.104082	-14.4623	2.1e-47	1.12e-45
YJR005C-A	12.82	-1.50437	0.529956	-2.83868	0.00453009	0.00901168
YGR161C	3257.49	-1.50303	0.139605	-10.7663	4.97e-27	1.05e-25
YIL012W	39.2268	-1.50145	0.294644	-5.09581	3.47e-07	1.4e-06
YOR306C	942.192	-1.49777	0.105752	-14.1631	1.55e-45	7.46e-44
YMR323W	2770.32	-1.49663	0.11459	-13.0607	5.52e-39	2e-37
YAL066W	16.0449	-1.49644	0.469879	-3.18474	0.00144886	0.00316037
YML038C	984.534	-1.49459	0.0982713	-15.2088	3.09e-52	1.99e-50
YLR107W	1546.79	-1.4934	0.15396	-9.6999	3.02e-22	4.57e-21
YJL222W	491.388	-1.49225	0.111912	-13.3341	1.47e-40	5.67e-39
YPL247C	7845.52	-1.49207	0.0893145	-16.7058	1.19e-62	1.03e-60
YCR101C	46.2601	-1.48941	0.274471	-5.42646	5.75e-08	2.55e-07
YAL018C	73.2309	-1.48895	0.239356	-6.22065	4.95e-10	2.8e-09
YJL007C	18.4149	-1.48628	0.452683	-3.28326	0.00102615	0.00231923
YLR347W-A	581.475	-1.48399	0.107899	-13.7535	4.85e-43	2.03e-41
YLR252W	888.254	-1.48123	0.146743	-10.094	5.87e-24	9.92e-23
YGL026C	5418.59	-1.48111	0.0902044	-16.4194	1.39e-60	1.12e-58
YDL185W	17418.2	-1.48064	0.0834805	-17.7364	2.2e-70	2.62e-68
YLL055W	6475.73	-1.47868	0.116924	-12.6465	1.17e-36	3.8e-35
YPL281C	5128.29	-1.47735	0.109716	-13.4652	2.51e-41	1.01e-39
YGR203W	623.821	-1.47563	0.118055	-12.4995	7.51e-36	2.36e-34
YOR393W	5266.61	-1.47242	0.109771	-13.4135	5.04e-41	2.02e-39
YPR149W	33190.8	-1.47157	0.081801	-17.9897	2.35e-72	3.14e-70
YNR034W	2246.43	-1.46807	0.0839067	-17.4964	1.53e-68	1.67e-66
YPR113W	5929.6	-1.46644	0.133227	-11.0071	3.53e-28	7.88e-27
YMR175W-A	4340.43	-1.46518	0.21418	-6.84091	7.87e-12	5.34e-11
YDR345C	14187.5	-1.46014	0.174352	-8.3747	5.54e-17	5.83e-16
YIL099W	1364.58	-1.45929	0.10126	-14.4113	4.39e-47	2.3e-45
YIL117C	459.715	-1.4579	0.121806	-11.969	5.16e-33	1.46e-31
YGL032C	966.647	-1.4575	0.150194	-9.70417	2.89e-22	4.39e-21
YML052W	1249.32	-1.4574	0.140199	-10.3952	2.61e-25	4.89e-24
YNL318C	64.138	-1.45605	0.285759	-5.09536	3.48e-07	1.4e-06
YGR096W	627.466	-1.45368	0.121105	-12.0035	3.41e-33	9.74e-32
YOL126C	11764.4	-1.45273	0.161591	-8.99015	2.47e-19	3.09e-18
YGR137W	1866.43	-1.45193	0.0979872	-14.8176	1.13e-49	6.56e-48
YER066W	1664.42	-1.45076	0.119509	-12.1393	6.54e-34	1.93e-32
YNR076W	26.743	-1.44489	0.37514	-3.8516	0.000117	0.000316
YPR196W	1420.2	-1.44309	0.120652	-11.9608	5.7e-33	1.6e-31
YKL221W	289.912	-1.44305	0.149637	-9.64372	5.23e-22	7.72e-21
YCR099C	77.736	-1.43666	0.212443	-6.76259	1.36e-11	8.98e-11
YHL048W	1266.74	-1.43453	0.0951444	-15.0774	2.28e-51	1.4e-49
YIL173W	475.632	-1.4343	0.121806	-11.7753	5.23e-32	1.41e-30
YHR210C	205.645	-1.43155	0.180536	-7.92947	2.2e-15	2.1e-14
YLR237W	3624.71	-1.42741	0.0765199	-18.6541	1.17e-77	1.74e-75
YLR461W	15.9388	-1.42738	0.481758	-2.96285	0.00304805	0.00627623
YGL262W	15.0665	-1.42546	0.541963	-2.63018	0.00853398	0.015961
YKL103C	1883.06	-1.4187	0.111581	-12.7145	4.91e-37	1.63e-35
YBR234C	3187.12	-1.40838	0.0710535	-19.8213	1.95e-87	3.52e-85
YCR015C	151.114	-1.40706	0.17745	-7.92932	2.2e-15	2.1e-14
YLR300W	5448.31	-1.40233	0.200448	-6.99598	2.63e-12	1.88e-11
YCR105W	258.154	-1.39547	0.1556	-8.96832	3.01e-19	3.75e-18
YLR328W	3200.27	-1.39432	0.08513	-16.3787	2.71e-60	2.16e-58
YHR104W	6342.99	-1.3918	0.0932531	-14.925	2.27e-50	1.35e-48
YKL153W	23199.7	-1.38504	0.172444	-8.03178	9.61e-16	9.47e-15
YDR154C	22764.3	-1.38447	0.0815555	-16.9758	1.24e-64	1.18e-62
YML047C	31.083	-1.38131	0.362241	-3.81324	0.000137	0.000364
YDR171W	22805.9	-1.37837	0.135087	-10.2036	1.91e-24	3.33e-23
YEL057C	183.379	-1.37731	0.188976	-7.28829	3.14e-13	2.48e-12
YOL154W	10685	-1.37372	0.144333	-9.5177	1.77e-21	2.53e-20
YNL130C-A	22.0376	-1.37074	0.446836	-3.06765	0.00215747	0.00456178
YCL026C-B	1174.17	-1.37006	0.11559	-11.8527	2.08e-32	5.69e-31
YIR035C	5915.73	-1.36517	0.108024	-12.6377	1.31e-36	4.23e-35
YLR120W-A	218.579	-1.36469	0.165406	-8.25056	1.58e-16	1.63e-15
YOR049C	2127.62	-1.36072	0.125009	-10.8849	1.36e-27	2.95e-26
YIL169C	2112.05	-1.35916	0.10622	-12.7958	1.73e-37	5.91e-36
YLR342W-A	158.246	-1.35417	0.199706	-6.78081	1.2e-11	7.98e-11
YMR205C	9307.01	-1.35407	0.139622	-9.69814	3.07e-22	4.64e-21
YJL026C-A	908.87	-1.35293	0.110647	-12.2275	2.22e-34	6.68e-33
YMR247W-A	102.637	-1.3526	0.199362	-6.78462	1.16e-11	7.79e-11
YFL039C	38048.5	-1.34861	0.0682514	-19.7595	6.65e-87	1.14e-84
YER150W	142477	-1.34816	0.119658	-11.2668	1.91e-29	4.52e-28
YDR032C	12097.8	-1.33644	0.0700483	-19.0788	3.79e-81	5.89e-79
YPL095C	2248.78	-1.33482	0.132271	-10.0916	6.02e-24	1.01e-22
YIR020C	165.15	-1.33408	0.177512	-7.51546	5.67e-14	4.75e-13
YGL055W	62381.1	-1.33375	0.153339	-8.6981	3.37e-18	3.93e-17
YIL094C	2422.1	-1.33276	0.113729	-11.7188	1.02e-31	2.7e-30
YDR342C	151096	-1.33214	0.10231	-13.0206	9.34e-39	3.36e-37
YER124C	2186.15	-1.3267	0.156514	-8.47656	2.32e-17	2.51e-16
YMR303C	5162.05	-1.32567	0.146248	-9.06456	1.25e-19	1.59e-18
YEL039C	3143.56	-1.32469	0.224232	-5.90768	3.47e-09	1.78e-08
YGR189C	2747.65	-1.32417	0.184021	-7.19577	6.21e-13	4.74e-12
YLR126C	815.483	-1.32243	0.129335	-10.2248	1.53e-24	2.69e-23
YDR155C	34647.2	-1.32026	0.092515	-14.2708	3.33e-46	1.66e-44
YJR046W	4188.87	-1.31846	0.082352	-16.01	1.09e-57	8.09e-56
YGR065C	10999.8	-1.31784	0.0805065	-16.3694	3.16e-60	2.49e-58
YLL056C	2240.18	-1.31474	0.1011	-13.0044	1.16e-38	4.13e-37
YNR073C	793.701	-1.31456	0.116386	-11.2948	1.39e-29	3.33e-28
YFL052W	1634.7	-1.31318	0.0914241	-14.3637	8.75e-47	4.54e-45
YLR058C	6690.33	-1.3091	0.0989811	-13.2258	6.23e-40	2.35e-38
YDL204W	5899.77	-1.30595	0.0992118	-13.1633	1.43e-39	5.34e-38
YNL257C	723.649	-1.30327	0.152053	-8.57114	1.02e-17	1.15e-16
YHL021C	13447	-1.30239	0.0726652	-17.9231	7.78e-72	1e-69
YOR237W	94.5485	-1.30095	0.222462	-5.84799	4.98e-09	2.5e-08
YLR251W	1239.86	-1.29944	0.125033	-10.3928	2.67e-25	5e-24
YOR161W-A	222.715	-1.29521	0.138073	-9.38063	6.56e-21	9.01e-20
YGL188C-A	15.773	-1.29246	0.501796	-2.57566	0.0100049	0.0184439
YJR073C	19484.6	-1.29013	0.106714	-12.0896	1.2e-33	3.52e-32
YJL200C	717.095	-1.28646	0.2273	-5.65974	1.52e-08	7.24e-08
YMR092C	3281.23	-1.28244	0.123495	-10.3846	2.92e-25	5.43e-24
YNL274C	1869.39	-1.28233	0.155495	-8.24673	1.63e-16	1.67e-15
YCL043C	24498	-1.28199	0.108252	-11.8426	2.35e-32	6.39e-31
YLR013W	10.2659	-1.27997	0.559696	-2.2869	0.0222016	0.0379481
YKL152C	32595.8	-1.27841	0.175414	-7.28799	3.15e-13	2.48e-12
YNR071C	736.761	-1.2744	0.139124	-9.16016	5.18e-20	6.77e-19
YJR161C	1152.48	-1.27075	0.101314	-12.5427	4.36e-36	1.38e-34
YDL021W	664.511	-1.27055	0.131655	-9.65057	4.89e-22	7.25e-21
YDR129C	11396.6	-1.26674	0.122559	-10.3357	4.86e-25	8.9e-24
YPL106C	24426	-1.26486	0.127104	-9.95136	2.49e-23	4.02e-22
YDR074W	5000.7	-1.2636	0.090244	-14.0021	1.51e-44	6.98e-43
YGR136W	2662.54	-1.26358	0.0890506	-14.1895	1.06e-45	5.16e-44
YMR189W	2188.15	-1.26346	0.118353	-10.6754	1.33e-26	2.75e-25
YLR346C	179.626	-1.26341	0.202376	-6.24285	4.3e-10	2.45e-09
YOR386W	751.214	-1.26244	0.129289	-9.76446	1.6e-22	2.47e-21
YJL026W	4054.35	-1.26135	0.111344	-11.3284	9.49e-30	2.29e-28
YFR044C	6743.12	-1.26072	0.0951833	-13.2452	4.81e-40	1.83e-38
YBR182C	1274.39	-1.2599	0.0954395	-13.201	8.65e-40	3.25e-38
YJR155W	2991.82	-1.25966	0.122745	-10.2624	1.04e-24	1.85e-23
YNL332W	205.804	-1.25854	0.146781	-8.57426	9.97e-18	1.12e-16
YDR077W	88336.6	-1.25751	0.115459	-10.8913	1.27e-27	2.76e-26
YKL185W	1940.24	-1.25398	0.105039	-11.9382	7.48e-33	2.08e-31
YBR071W	835.148	-1.25386	0.107094	-11.7081	1.16e-31	3.04e-30
YAL037C-A	159.208	-1.25071	0.261052	-4.79103	1.66e-06	6.09e-06
YOL117W	587.769	-1.24996	0.132386	-9.44179	3.66e-21	5.1e-20
YIR041W	13.033	-1.2458	0.497974	-2.50173	0.0123589	0.02231
YDR542W	16.6712	-1.24295	0.492532	-2.52359	0.0116163	0.0211119
YCL050C	1545.43	-1.24277	0.149353	-8.32104	8.72e-17	9.1e-16
YBR025C	4663.74	-1.24201	0.127849	-9.71468	2.61e-22	3.97e-21
YNL336W	2070.28	-1.24187	0.0867617	-14.3136	1.8e-46	9.12e-45
YML070W	7333.07	-1.24183	0.0886078	-14.0149	1.26e-44	5.91e-43
YFL053W	426.961	-1.23353	0.120038	-10.2761	9.03e-25	1.61e-23
YLR103C	159.755	-1.23162	0.219317	-5.61572	1.96e-08	9.25e-08
YDL187C	21.6891	-1.23131	0.414588	-2.96997	0.00297826	0.00614576
YML056C	1710.97	-1.22749	0.518228	-2.36863	0.0178539	0.0310643
YOR178C	5901.04	-1.22656	0.0709697	-17.2828	6.33e-67	6.42e-65
YBR078W	6327.78	-1.22614	0.206958	-5.92458	3.13e-09	1.62e-08
YNL066W	1614.74	-1.22209	0.169031	-7.22997	4.83e-13	3.74e-12
YNL289W	164.927	-1.2216	0.362248	-3.37227	0.000746	0.00173234
YGR283C	522.139	-1.22109	0.157556	-7.75014	9.18e-15	8.34e-14
YPR028W	9110.04	-1.21817	0.105132	-11.5871	4.79e-31	1.21e-29
YGR249W	903.905	-1.21814	0.0953458	-12.776	2.23e-37	7.53e-36
YDR343C	173363	-1.2174	0.101924	-11.9442	6.97e-33	1.94e-31
YKR034W	114.007	-1.21498	0.213414	-5.69306	1.25e-08	6.01e-08
YDL222C	4582.52	-1.21451	0.112497	-10.7959	3.6e-27	7.65e-26
YDR320W-B	35.2146	-1.21313	0.348978	-3.47622	0.000509	0.00121981
YLR258W	20016.7	-1.20971	0.0725383	-16.6769	1.93e-62	1.66e-60
YJL144W	1137.52	-1.20845	0.100133	-12.0685	1.55e-33	4.5e-32
YDR371C-A	21.1628	-1.20783	0.3928	-3.07492	0.00210557	0.00446051
YLR270W	4600.6	-1.20771	0.11282	-10.7048	9.67e-27	2.01e-25
YDL218W	414.208	-1.20104	0.158697	-7.56816	3.79e-14	3.23e-13
YBR026C	2334.91	-1.20064	0.100171	-11.9859	4.21e-33	1.19e-31
YKL220C	739.641	-1.19977	0.133889	-8.96095	3.22e-19	4e-18
YDL248W	1381.24	-1.19953	0.0858041	-13.9799	2.07e-44	9.34e-43
YER179W	351.92	-1.19893	0.123939	-9.67357	3.9e-22	5.83e-21
YJL171C	3552.12	-1.19722	0.0827692	-14.4645	2.03e-47	1.1e-45
YDR133C	18924.4	-1.19479	0.129226	-9.24575	2.34e-20	3.11e-19
YNL319W	50.7856	-1.19199	0.323982	-3.67917	0.000234	0.000598
YKL009W	941.82	-1.19139	0.266573	-4.46928	7.85e-06	2.63e-05
YOR128C	1764.73	-1.19138	0.10494	-11.353	7.17e-30	1.74e-28
YBR296C-A	17.5395	-1.19129	0.452378	-2.63338	0.0084539	0.0158245
YER175C	1716.91	-1.18944	0.104986	-11.3295	9.37e-30	2.27e-28
YLR415C	27.7101	-1.18658	0.336012	-3.53137	0.000413	0.00101347
YML126C	2848.4	-1.18421	0.0864491	-13.6984	1.04e-42	4.29e-41
YDL186W	89.7003	-1.18129	0.255406	-4.62516	3.74e-06	1.31e-05
YBR046C	2479.47	-1.17814	0.0968678	-12.1624	4.93e-34	1.47e-32
YLR438W	3038.85	-1.17724	0.083168	-14.1549	1.74e-45	8.32e-44
YIL015W	1410.97	-1.17573	0.176939	-6.64484	3.04e-11	1.93e-10
YBR004C	1572.41	-1.17545	0.103794	-11.3248	9.89e-30	2.38e-28
YMR169C	13722.8	-1.17537	0.0919995	-12.7758	2.24e-37	7.53e-36
YOR384W	3239.49	-1.17516	0.10091	-11.6456	2.42e-31	6.24e-30
YBR302C	2646.57	-1.17179	0.0791156	-14.8111	1.24e-49	7.17e-48
YOL002C	1968.99	-1.168	0.112732	-10.3608	3.74e-25	6.91e-24
YLR308W	27.6474	-1.16429	0.390894	-2.97854	0.00289623	0.00599128
YPL231W	8767.27	-1.16261	0.202227	-5.74902	8.98e-09	4.41e-08
YGR248W	2573.63	-1.16144	0.0905174	-12.8311	1.1e-37	3.8e-36
YKL051W	2161	-1.15993	0.112875	-10.2762	9.02e-25	1.61e-23
YPL239W	1366.9	-1.15954	0.151302	-7.66372	1.81e-14	1.59e-13
YLR286W-A	3047.24	-1.15749	0.122385	-9.45777	3.15e-21	4.4e-20
YOR376W	134.411	-1.15593	0.177976	-6.4949	8.31e-11	5.03e-10
YNL280C	1411.75	-1.14933	0.0921167	-12.4769	9.99e-36	3.09e-34
YCL048W	125.01	-1.14897	0.187132	-6.1399	8.26e-10	4.53e-09
YPR183W	2003.59	-1.14895	0.103914	-11.0567	2.03e-28	4.57e-27
YNL067W	1932.07	-1.14842	0.163412	-7.02775	2.1e-12	1.51e-11
YGR070W	1514.46	-1.14761	0.111627	-10.2807	8.61e-25	1.55e-23
YGL007C-A	33.3774	-1.14504	0.353116	-3.24268	0.0011841	0.00264055
YKR003W	613.658	-1.14215	0.102287	-11.1662	5.97e-29	1.37e-27
YOR169C	500.237	-1.13942	0.163719	-6.95961	3.41e-12	2.41e-11
YNL300W	555.117	-1.13843	0.266611	-4.27	1.95e-05	6.14e-05
YHR139C-A	202.024	-1.13752	0.168339	-6.75734	1.41e-11	9.27e-11
YNL055C	83633.6	-1.13719	0.089998	-12.6357	1.34e-36	4.32e-35
YPR069C	712.733	-1.137	0.227862	-4.98987	6.04e-07	2.35e-06
YPL177C	3011.28	-1.13686	0.122933	-9.24775	2.29e-20	3.06e-19
YGR194C	1478.95	-1.13676	0.100723	-11.286	1.54e-29	3.67e-28
YMR246W	2086.96	-1.13463	0.180235	-6.29527	3.07e-10	1.78e-09
YGL015C	20.3041	-1.13021	0.514008	-2.19882	0.0278906	0.0465308
YML132W	2736.34	-1.12959	0.0710888	-15.8898	7.45e-57	5.36e-55
YPR157W	996.489	-1.129	0.156114	-7.23191	4.76e-13	3.69e-12
YML124C	896.49	-1.12718	0.140717	-8.01026	1.14e-15	1.13e-14
YDR085C	1170.62	-1.12665	0.113574	-9.91992	3.41e-23	5.41e-22
YFR047C	9797.21	-1.12634	0.0665454	-16.926	2.9e-64	2.73e-62
YNL015W	5732.81	-1.12566	0.129078	-8.72081	2.76e-18	3.25e-17
YBR054W	35297.2	-1.12433	0.101388	-11.0893	1.41e-28	3.21e-27
YBR109W-A	57.0123	-1.12376	0.265643	-4.23034	2.33e-05	7.23e-05
YFL062W	1001.62	-1.12358	0.102181	-10.996	4e-28	8.88e-27
YOR161C	2275.47	-1.12127	0.0868602	-12.9089	4.01e-38	1.41e-36
YIL108W	2069.07	-1.12081	0.0840939	-13.328	1.59e-40	6.12e-39
YMR081C	5676.68	-1.11965	0.109119	-10.2608	1.06e-24	1.87e-23
YBR162C	4905.55	-1.11446	0.179487	-6.20916	5.33e-10	3e-09
YDR447C	1149.45	-1.11359	0.477975	-2.3298	0.0198167	0.0341332
YIR039C	2585.16	-1.10959	0.106351	-10.4333	1.75e-25	3.3e-24
YBL107W-A	30.5557	-1.10848	0.355846	-3.11504	0.00183917	0.00394172
YMR319C	4302.93	-1.10787	0.119011	-9.30896	1.29e-20	1.74e-19
YOL162W	147.9	-1.10495	0.165285	-6.68512	2.31e-11	1.49e-10
YDR476C	3892.59	-1.10382	0.108433	-10.1797	2.44e-24	4.22e-23
YLR164W	638.731	-1.10252	0.167527	-6.58118	4.67e-11	2.91e-10
YLR313C	130.27	-1.10143	0.279218	-3.94468	7.99e-05	0.000222
YHR136C	264.833	-1.09992	0.2187	-5.02933	4.92e-07	1.94e-06
YLR307W	158.31	-1.09862	0.183028	-6.00244	1.94e-09	1.02e-08
YOR086C	2460.22	-1.09718	0.0881722	-12.4436	1.52e-35	4.63e-34
YCR107W	365.315	-1.09545	0.146571	-7.4738	7.79e-14	6.42e-13
YJL108C	247.346	-1.09538	0.141571	-7.73729	1.02e-14	9.19e-14
YNL277W-A	41.4856	-1.0943	0.29012	-3.7719	0.000162	0.000427
YBR295W	1904.69	-1.09401	0.119739	-9.13666	6.44e-20	8.33e-19
YJL172W	4775.13	-1.09375	0.110056	-9.93817	2.84e-23	4.55e-22
YER052C	1385.78	-1.09186	0.130241	-8.38339	5.14e-17	5.45e-16
YMR250W	15688.8	-1.08913	0.0743979	-14.6393	1.58e-48	8.72e-47
YBR148W	227.771	-1.08334	0.138989	-7.79445	6.47e-15	5.99e-14
YGL037C	9322.28	-1.08205	0.106627	-10.148	3.38e-24	5.8e-23
YKL060C	63546.8	-1.07866	0.181427	-5.9454	2.76e-09	1.43e-08
YOL039W	1534.48	-1.07549	0.465967	-2.30808	0.0209946	0.0360046
YGL256W	3919.44	-1.07398	0.136709	-7.85596	3.97e-15	3.72e-14
YCR045C	620.169	-1.06927	0.145904	-7.32855	2.33e-13	1.86e-12
YPL223C	24863.6	-1.06802	0.205565	-5.19554	2.04e-07	8.49e-07
YOR347C	2668.93	-1.06625	0.0838578	-12.715	4.88e-37	1.63e-35
YJL107C	125.387	-1.06544	0.175273	-6.07876	1.21e-09	6.53e-09
YKR033C	51.0766	-1.06381	0.293304	-3.62699	0.000287	0.000719
YOL128C	1279.24	-1.06312	0.11307	-9.40234	5.34e-21	7.36e-20
YPL087W	12262.5	-1.0565	0.090053	-11.732	8.73e-32	2.32e-30
YOL016C	1692.92	-1.05331	0.0939351	-11.2131	3.52e-29	8.25e-28
YDR003W-A	635.879	-1.05314	0.134645	-7.82162	5.21e-15	4.86e-14
YOL119C	2316.84	-1.0513	0.0999258	-10.5208	6.93e-26	1.35e-24
YGL202W	3465.97	-1.05096	0.100102	-10.4988	8.75e-26	1.69e-24
YKL130C	808.676	-1.05018	0.12326	-8.52001	1.6e-17	1.75e-16
YJL145W	457.017	-1.04777	0.143784	-7.28712	3.17e-13	2.5e-12
YLR350W	10994.4	-1.04776	0.0943649	-11.1033	1.21e-28	2.75e-27
YAL012W	1506.14	-1.0467	0.187723	-5.57577	2.46e-08	1.15e-07
YOR161W-B	382.843	-1.04628	0.147798	-7.07912	1.45e-12	1.07e-11
YIL087C	4573.43	-1.04572	0.105221	-9.93832	2.84e-23	4.55e-22
YLR259C	37882.1	-1.0444	0.0796123	-13.1185	2.58e-39	9.48e-38
YBL003C	888.129	-1.04427	0.422144	-2.47372	0.0133715	0.0239186
YGL253W	10709.1	-1.04289	0.176446	-5.91056	3.41e-09	1.76e-08
YML008C	965.812	-1.03947	0.195772	-5.30961	1.1e-07	4.71e-07
YPL171C	4213.74	-1.03802	0.0892952	-11.6246	3.09e-31	7.92e-30
YER060W	1604.95	-1.03718	0.106172	-9.76886	1.53e-22	2.38e-21
YEL075W-A	80.2786	-1.03587	0.222625	-4.653	3.27e-06	1.15e-05
YBR208C	1782.24	-1.03426	0.132596	-7.80013	6.18e-15	5.74e-14
YGR175C	5680.69	-1.03336	0.0970414	-10.6487	1.77e-26	3.6e-25
YGR061C	3001.75	-1.03094	0.111838	-9.21816	3.02e-20	3.98e-19
YDL041W	86.4816	-1.03058	0.223129	-4.61875	3.86e-06	1.35e-05
YNL064C	3656.81	-1.0302	0.166454	-6.18911	6.05e-10	3.39e-09
YFR003C	463.734	-1.02811	0.166477	-6.1757	6.59e-10	3.67e-09
YOL163W	150.306	-1.02754	0.170791	-6.01635	1.78e-09	9.44e-09
YCL041C	1070.66	-1.02697	0.157183	-6.53363	6.42e-11	3.95e-10
YGR157W	3836.49	-1.01968	0.128285	-7.94853	1.89e-15	1.81e-14
YIL160C	1001.1	-1.0193	0.150767	-6.76076	1.37e-11	9.07e-11
YOL081W	21565.8	-1.01682	0.101206	-10.0471	9.47e-24	1.57e-22
YGR256W	9444.6	-1.01634	0.0935237	-10.8672	1.65e-27	3.57e-26
YOR298C-A	23271.6	-1.0137	0.0963606	-10.5199	7e-26	1.36e-24
YLR327C	39146	-1.01271	0.120549	-8.40086	4.43e-17	4.71e-16
Q0130	419.52	-1.01232	0.228495	-4.43038	9.41e-06	3.12e-05
YBR005W	870.979	-1.00994	0.098246	-10.2797	8.7e-25	1.56e-23
YEL075C	63.137	-1.00855	0.259996	-3.8791	0.000105	0.000286
YBR047W	430.83	-1.00815	0.124618	-8.08988	5.97e-16	5.96e-15
YDR182W-A	104.382	-1.0075	0.233493	-4.31492	1.6e-05	5.1e-05
YGR209C	14365.5	-1.00346	0.119117	-8.42415	3.63e-17	3.87e-16
YJR156C	397.174	-1.00166	0.130581	-7.67078	1.71e-14	1.51e-13
YGR279C	16011.8	-1.00107	0.12017	-8.33043	8.05e-17	8.43e-16
YLR286C	23539.4	-1.00082	0.124494	-8.03911	9.05e-16	8.94e-15
YGL156W	6110.09	-1.00033	0.104024	-9.61634	6.82e-22	9.96e-21
YJL141C	5253.72	-1.00012	0.0825835	-12.1104	9.3e-34	2.74e-32
YER138W-A	67.3526	-0.998559	0.312948	-3.19081	0.00141873	0.00310072
YHL041W	23.2079	-0.998345	0.375014	-2.66215	0.00776423	0.0146552	tel
YLR339C	3128.26	-0.997654	0.38255	-2.6079	0.00910989	0.0169292
YGR043C	15224.7	-0.995999	0.086271	-11.545	7.82e-31	1.95e-29
YJR137C	1073.06	-0.995453	0.104031	-9.56883	1.08e-21	1.56e-20
YJL165C	1490.3	-0.995126	0.0928441	-10.7182	8.36e-27	1.75e-25
YPL246C	1645.2	-0.994709	0.0887704	-11.2054	3.84e-29	8.94e-28
YJR103W	6894.63	-0.992807	0.0743484	-13.3534	1.13e-40	4.42e-39
YDR497C	10194.3	-0.992386	0.202933	-4.89021	1.01e-06	3.82e-06
YGR180C	3585.48	-0.992064	0.108387	-9.15297	5.54e-20	7.21e-19
YGL179C	856.524	-0.991855	0.111045	-8.93201	4.18e-19	5.17e-18
YJR096W	8313.61	-0.990722	0.12584	-7.87287	3.47e-15	3.26e-14
YBR301W	19.4282	-0.990288	0.403015	-2.4572	0.0140026	0.0249473
YLR264C-A	477.794	-0.989146	0.210083	-4.70835	2.5e-06	8.95e-06
YHR007C	6239.02	-0.987362	0.109278	-9.03535	1.63e-19	2.07e-18
YKR075W-A	471.968	-0.987271	0.213981	-4.61383	3.95e-06	1.38e-05
YKL065W-A	1500.25	-0.984385	0.167119	-5.89032	3.85e-09	1.97e-08
YGL206C	3226.54	-0.983282	0.0734907	-13.3797	7.95e-41	3.13e-39
YER053C-A	4008.59	-0.98239	0.175771	-5.58903	2.28e-08	1.07e-07
YIR038C	6861.1	-0.979951	0.0932689	-10.5067	8.04e-26	1.56e-24
YFR010W	2208.05	-0.979743	0.121782	-8.04507	8.62e-16	8.54e-15
YDR461W	2771.12	-0.979532	0.130251	-7.52035	5.46e-14	4.59e-13
YDR344C	48.9865	-0.977922	0.276421	-3.5378	0.000403	0.000991
YCR009C	3065.07	-0.975783	0.14457	-6.74955	1.48e-11	9.76e-11
YAL003W	3942.64	-0.975159	0.181281	-5.37926	7.48e-08	3.27e-07
YGR240C	12147	-0.972118	0.108887	-8.9278	4.35e-19	5.35e-18
YML075C	2808.69	-0.972078	0.103179	-9.42126	4.46e-21	6.17e-20
YLR257W	2956.47	-0.971964	0.128335	-7.57365	3.63e-14	3.1e-13
YKR077W	310.34	-0.970959	0.215512	-4.50536	6.63e-06	2.24e-05
YIR020W-A	90.7703	-0.968859	0.199075	-4.8668	1.13e-06	4.27e-06
YML130C	2804.21	-0.964202	0.190231	-5.06858	4.01e-07	1.6e-06
YDL223C	4122.34	-0.963753	0.170717	-5.64532	1.65e-08	7.83e-08
YDR033W	10956.9	-0.962829	0.186697	-5.15717	2.51e-07	1.03e-06
YHL016C	1005.08	-0.962397	0.145071	-6.63399	3.27e-11	2.07e-10
YDL042C	525.919	-0.96233	0.112136	-8.58177	9.34e-18	1.05e-16
YCR044C	1155.51	-0.961575	0.0984934	-9.76284	1.63e-22	2.5e-21
YGR282C	29719.8	-0.961479	0.0915289	-10.5046	8.22e-26	1.59e-24
YDR326C	970.864	-0.960555	0.140515	-6.83596	8.15e-12	5.51e-11
YGR059W	119.722	-0.957972	0.211709	-4.52495	6.04e-06	2.05e-05
YKL213C	1218.19	-0.954441	0.0919932	-10.3751	3.22e-25	5.98e-24
YLR343W	418.718	-0.952488	0.128318	-7.42287	1.15e-13	9.36e-13
YLR004C	1568.17	-0.949563	0.0974539	-9.74372	1.96e-22	3e-21
YLR256W	6706.32	-0.949421	0.135241	-7.02024	2.21e-12	1.59e-11
YKL014C	707.434	-0.948661	0.200239	-4.73764	2.16e-06	7.82e-06
YKL193C	1176.73	-0.946245	0.110464	-8.56609	1.07e-17	1.19e-16
YLR446W	292.219	-0.941043	0.156311	-6.02032	1.74e-09	9.24e-09
YOL164W-A	46.3461	-0.940425	0.306233	-3.07095	0.00213381	0.00451319
YLR113W	3567.57	-0.940034	0.101439	-9.26703	1.91e-20	2.56e-19
YGR260W	6756.88	-0.938887	0.0681388	-13.779	3.41e-43	1.45e-41
YOR168W	2137.43	-0.936722	0.160144	-5.84923	4.94e-09	2.49e-08
YCR011C	4166.69	-0.934925	0.0850676	-10.9904	4.25e-28	9.42e-27
YCL040W	103973	-0.934022	0.0930451	-10.0384	1.03e-23	1.71e-22
YLR120C	3111.26	-0.933954	0.109213	-8.55164	1.21e-17	1.34e-16
YPL206C	5663.1	-0.933923	0.0792941	-11.778	5.07e-32	1.37e-30
YCL030C	6750.23	-0.933565	0.0880833	-10.5987	3.02e-26	6.04e-25
YEL070W	1091.54	-0.930935	0.113841	-8.17749	2.9e-16	2.95e-15
YMR304C-A	1215.26	-0.93067	0.1855	-5.0171	5.25e-07	2.06e-06
YGR019W	5568.54	-0.929896	0.0869856	-10.6902	1.13e-26	2.35e-25
YEL069C	158.984	-0.928148	0.159251	-5.82819	5.6e-09	2.8e-08
YMR258C	1123.79	-0.927508	0.093941	-9.87329	5.43e-23	8.58e-22
YOL130W	2786.56	-0.927406	0.0947182	-9.79121	1.23e-22	1.92e-21
YPL004C	11096.5	-0.926819	0.0662191	-13.9963	1.64e-44	7.53e-43
YOL015W	83.7753	-0.924971	0.244931	-3.77645	0.000159	0.000419
YPL168W	588.127	-0.922395	0.130106	-7.08959	1.35e-12	9.95e-12
YOL052C-A	30387.7	-0.921879	0.121133	-7.6105	2.73e-14	2.38e-13
YMR316W	1047.59	-0.921506	0.12496	-7.37441	1.65e-13	1.33e-12
YAL067C	485.555	-0.918095	0.145729	-6.3	2.98e-10	1.73e-09
YLR437C-A	438.486	-0.917401	0.122024	-7.51822	5.55e-14	4.66e-13
YPL264C	373.965	-0.915707	0.127009	-7.20977	5.6e-13	4.29e-12
YKL096W-A	14811.6	-0.914622	0.233898	-3.91035	9.22e-05	0.000254
YHR163W	685.367	-0.912435	0.148165	-6.15823	7.36e-10	4.06e-09
YIL057C	1034.92	-0.911553	0.197051	-4.62598	3.73e-06	1.31e-05
YBR097W	780.789	-0.908732	0.105787	-8.59021	8.68e-18	9.83e-17
YLR390W-A	7637.48	-0.908227	0.119631	-7.59192	3.15e-14	2.72e-13
YPR128C	916.576	-0.907636	0.0910173	-9.97213	2.02e-23	3.27e-22
YJL057C	2179.44	-0.90586	0.129009	-7.02168	2.19e-12	1.58e-11
YDL234C	3567.32	-0.903236	0.119958	-7.52963	5.09e-14	4.28e-13
YGR205W	860.21	-0.896885	0.102035	-8.78996	1.5e-18	1.78e-17
YHL015W-A	40.5192	-0.896478	0.309451	-2.897	0.0037675	0.00763313
YLR463C	79.2484	-0.893819	0.238212	-3.75221	0.000175	0.000459
YLR177W	3837.18	-0.893259	0.0782549	-11.4147	3.53e-30	8.65e-29
YKR042W	28656.5	-0.892925	0.125851	-7.09511	1.29e-12	9.6e-12
YKL100W-A	522.286	-0.891347	0.118648	-7.51251	5.8e-14	4.84e-13
YHL039W	1947.58	-0.890225	0.0863599	-10.3083	6.46e-25	1.17e-23
YOR204W	10979.9	-0.887365	0.0972459	-9.12497	7.18e-20	9.25e-19
YDR492W	5318.82	-0.886858	0.124881	-7.10165	1.23e-12	9.17e-12
YBR184W	72.3148	-0.886382	0.279582	-3.17038	0.00152238	0.00330672
YBR082C	2924.4	-0.885626	0.154099	-5.74712	9.08e-09	4.45e-08
YGR284C	4540.37	-0.884721	0.0816238	-10.839	2.25e-27	4.84e-26
YGL257C	1149.15	-0.88312	0.110714	-7.9766	1.5e-15	1.46e-14
YNR064C	567.025	-0.883005	0.116313	-7.59165	3.16e-14	2.73e-13
YDR248C	825.31	-0.882547	0.155908	-5.66069	1.51e-08	7.2e-08
YDR374C	142.485	-0.880532	0.173927	-5.06264	4.13e-07	1.65e-06
YBR126C	19810.3	-0.880489	0.0766301	-11.4901	1.48e-30	3.64e-29
YNL012W	801.621	-0.877339	0.131463	-6.67368	2.49e-11	1.6e-10
YHR218W	295.637	-0.877133	0.16014	-5.4773	4.32e-08	1.95e-07
YOR160W	800.977	-0.875808	0.100818	-8.68705	3.72e-18	4.31e-17
YLR340W	7149.95	-0.87375	0.360449	-2.42406	0.0153481	0.0270563
YBL111C	295.509	-0.873568	0.158223	-5.52111	3.37e-08	1.54e-07
YLR273C	511.475	-0.872514	0.148376	-5.88042	4.09e-09	2.08e-08
YER088C-A	279.459	-0.870571	0.150094	-5.80019	6.62e-09	3.3e-08
YNL259C	659.129	-0.86914	0.115728	-7.51018	5.9e-14	4.92e-13
YBR115C	3002.38	-0.868882	0.080485	-10.7956	3.61e-27	7.65e-26
YGR026W	1772.8	-0.86875	0.115131	-7.54575	4.5e-14	3.81e-13
YFL016C	5371.89	-0.868476	0.0825004	-10.5269	6.49e-26	1.27e-24
YGR259C	1519.41	-0.868087	0.0842702	-10.3012	6.96e-25	1.26e-23
YDR353W	4590.53	-0.866961	0.0976564	-8.87767	6.83e-19	8.27e-18
YFL067W	113.296	-0.864156	0.236927	-3.64735	0.000265	0.00067
YKR075C	1421.41	-0.863766	0.197185	-4.38049	1.18e-05	3.86e-05
YIL086C	289.09	-0.863518	0.15077	-5.72738	1.02e-08	4.97e-08
YOL038C-A	45.6798	-0.862835	0.294328	-2.93154	0.00337286	0.00690127
YHR145C	49.0014	-0.862349	0.303097	-2.84512	0.00443943	0.00884712
YIL177C	1480.93	-0.86173	0.132337	-6.51164	7.43e-11	4.55e-10
YHR125W	31.4573	-0.86121	0.350706	-2.45565	0.014063	0.0250284
YDR533C	12112	-0.858622	0.102468	-8.37945	5.32e-17	5.61e-16
YLL061W	1028.73	-0.858336	0.18726	-4.58365	4.57e-06	1.58e-05
YKL183C-A	35.8273	-0.857682	0.327783	-2.61662	0.0088806	0.0165399
YGR250C	20073.5	-0.856623	0.117475	-7.29197	3.05e-13	2.42e-12
YJL225C	1490.82	-0.853683	0.110839	-7.702	1.34e-14	1.19e-13
YNR044W	1401.04	-0.852441	0.165513	-5.1503	2.6e-07	1.07e-06
YBR053C	4383.93	-0.84966	0.073502	-11.5597	6.6e-31	1.65e-29
YER045C	716.774	-0.849575	0.104333	-8.14288	3.86e-16	3.91e-15
YDL015C	4265.04	-0.848626	0.0875628	-9.69163	3.27e-22	4.93e-21
YGR255C	1160.74	-0.848588	0.108997	-7.78545	6.95e-15	6.4e-14
YCR045W-A	190.023	-0.847338	0.173678	-4.87878	1.07e-06	4.02e-06
YHR021C	1987.74	-0.847258	0.221458	-3.82581	0.00013	0.000347
YAR028W	1373.2	-0.845935	0.110153	-7.67965	1.6e-14	1.42e-13
YPR052C	2051.98	-0.845415	0.0796155	-10.6187	2.44e-26	4.93e-25
YJL039C	1740	-0.844356	0.0913992	-9.23811	2.51e-20	3.32e-19
YLR432W	1216.29	-0.84368	0.252584	-3.34019	0.000837	0.00192606
YNL003C	1527.39	-0.842616	0.0990055	-8.5108	1.73e-17	1.89e-16
YJL152W	9021.88	-0.84234	0.0874928	-9.62753	6.12e-22	8.98e-21
YBR284W	667.888	-0.841325	0.108433	-7.75896	8.56e-15	7.8e-14
YMR170C	5385.08	-0.840407	0.0836424	-10.0476	9.41e-24	1.56e-22
YLL053C	3247.46	-0.839661	0.0797188	-10.5328	6.1e-26	1.2e-24
YCL012C	1140.74	-0.839279	0.10845	-7.73884	1e-14	9.09e-14
YPR203W	61.6706	-0.839139	0.261732	-3.2061	0.00134546	0.00295506
YIL148W	2732.09	-0.837792	0.197347	-4.24527	2.18e-05	6.78e-05
YOR220W	4745.73	-0.836485	0.118197	-7.07706	1.47e-12	1.08e-11
YLR329W	99.1263	-0.835844	0.199945	-4.18038	2.91e-05	8.85e-05
YLR043C	1891.05	-0.835677	0.0818438	-10.2106	1.78e-24	3.1e-23
YDR151C	2063.17	-0.835094	0.135413	-6.16701	6.96e-10	3.86e-09
YGL104C	1793.69	-0.834053	0.0911294	-9.15239	5.57e-20	7.23e-19
YKL210W	6788.96	-0.833564	0.077154	-10.8039	3.3e-27	7.03e-26
YBR008C	1113.88	-0.833356	0.0901598	-9.2431	2.39e-20	3.18e-19
YOL091W	159.367	-0.830019	0.202302	-4.10287	4.08e-05	0.000121
YER158C	11755	-0.829014	0.082619	-10.0342	1.08e-23	1.77e-22
YGL039W	677.636	-0.828882	0.127857	-6.4829	9e-11	5.44e-10
YHR023W	502.932	-0.828786	0.140159	-5.91317	3.36e-09	1.73e-08
YER044C	1638.81	-0.82855	0.140559	-5.89468	3.75e-09	1.92e-08
YLR214W	3004.58	-0.828521	0.142967	-5.79518	6.82e-09	3.39e-08
YLR462W	96.0437	-0.828486	0.2023	-4.09534	4.22e-05	0.000125
YIR036C	2466.37	-0.828278	0.101809	-8.13559	4.1e-16	4.14e-15
YOR185C	2993.35	-0.826799	0.0956579	-8.64329	5.46e-18	6.29e-17
YDR080W	1284.75	-0.824116	0.11631	-7.08551	1.39e-12	1.02e-11
YLR148W	882.391	-0.823724	0.123683	-6.65995	2.74e-11	1.75e-10
YML007C-A	73.2965	-0.823486	0.262844	-3.13299	0.00173036	0.00372343
YPR101W	577.119	-0.823067	0.201426	-4.08621	4.38e-05	0.000129
YOR285W	14858	-0.822315	0.0755912	-10.8785	1.46e-27	3.16e-26
YEL060C	22394	-0.822182	0.0974177	-8.43976	3.18e-17	3.4e-16
YIL112W	5043.3	-0.819424	0.113608	-7.2127	5.49e-13	4.21e-12
YDR183C-A	85.5411	-0.818558	0.269003	-3.04293	0.0023429	0.00493048
YKL050C	631.127	-0.81838	0.139113	-5.88284	4.03e-09	2.05e-08
YGL135W	5218.1	-0.815874	0.170346	-4.78951	1.67e-06	6.14e-06
YJR117W	6052.72	-0.814532	0.0769528	-10.5848	3.5e-26	6.96e-25
YDL046W	6808.77	-0.81413	0.0799406	-10.1842	2.33e-24	4.04e-23
YMR278W	1525.28	-0.814105	0.0925496	-8.79642	1.41e-18	1.69e-17
YOR292C	1273.44	-0.813962	0.121902	-6.67717	2.44e-11	1.57e-10
YBL039W-B	298.133	-0.813408	0.175235	-4.64181	3.45e-06	1.22e-05
YJL105W	194.71	-0.813402	0.167632	-4.8523	1.22e-06	4.57e-06
YBR088C	320.152	-0.812459	0.287122	-2.82967	0.00465962	0.00923914
YNR030W	663.398	-0.812147	0.14298	-5.68013	1.35e-08	6.46e-08
YBR177C	9789.35	-0.810736	0.0864534	-9.37772	6.74e-21	9.24e-20
YER088W-B	270.315	-0.810575	0.149488	-5.42235	5.88e-08	2.6e-07
YDR158W	3837.29	-0.809604	0.0910342	-8.89341	5.93e-19	7.23e-18
YDL128W	9285.36	-0.806572	0.0837004	-9.63642	5.61e-22	8.27e-21
YGL250W	884.382	-0.806066	0.11137	-7.23772	4.56e-13	3.55e-12
YBL001C	2865.14	-0.806033	0.112167	-7.18603	6.67e-13	5.07e-12
YGL158W	53.7652	-0.805413	0.262788	-3.06488	0.00217757	0.00460138
YNL307C	3201.58	-0.804543	0.0754224	-10.6672	1.45e-26	2.99e-25
YOR289W	1445.83	-0.804316	0.10114	-7.95249	1.83e-15	1.76e-14
YIR027C	1000.31	-0.803061	0.101162	-7.93836	2.05e-15	1.96e-14
YDL086C-A	2469.05	-0.802762	0.100732	-7.96931	1.6e-15	1.54e-14
YLR285C-A	648.951	-0.802526	0.105195	-7.62896	2.37e-14	2.07e-13
YNL078W	648.166	-0.801853	0.127388	-6.29457	3.08e-10	1.78e-09
YLR134W	604.587	-0.800847	0.105325	-7.60355	2.88e-14	2.5e-13
YGR240C-A	47.0055	-0.800157	0.317755	-2.51816	0.011797	0.0214055
YIL111W	1176.33	-0.79993	0.181017	-4.4191	9.91e-06	3.27e-05
YIL101C	3555.18	-0.799479	0.113632	-7.03569	1.98e-12	1.44e-11
YPL153C	245.293	-0.798828	0.155234	-5.14598	2.66e-07	1.09e-06
YGL178W	2084.89	-0.798749	0.105854	-7.54574	4.5e-14	3.81e-13
YLR301W	572.5	-0.797461	0.178675	-4.46319	8.07e-06	2.69e-05
YOR387C	182.08	-0.797015	0.190389	-4.18625	2.84e-05	8.64e-05
YIL123W	1732.22	-0.796821	0.155671	-5.11862	3.08e-07	1.25e-06
YAR015W	1622.58	-0.795099	0.0946335	-8.40188	4.39e-17	4.67e-16
YOR338W	2394.58	-0.794696	0.14244	-5.57916	2.42e-08	1.13e-07
YLL058W	1176.34	-0.793405	0.0863629	-9.18687	4.04e-20	5.32e-19
YBR066C	318.438	-0.793386	0.1732	-4.58076	4.63e-06	1.6e-05
YDR044W	2118.07	-0.791445	0.131487	-6.0192	1.75e-09	9.29e-09
YKL209C	1781.05	-0.790112	0.17892	-4.416	1.01e-05	3.32e-05
YOL014W	54.0885	-0.788457	0.299275	-2.63456	0.00842466	0.0157741
YIR033W	1889.93	-0.786074	0.106496	-7.38125	1.57e-13	1.27e-12
YBR087W	283.153	-0.784761	0.1953	-4.01823	5.86e-05	0.000168
YBR222C	14252.1	-0.782639	0.0771243	-10.1478	3.39e-24	5.8e-23
YGL255W	176683	-0.78222	0.0918873	-8.51282	1.7e-17	1.86e-16
YDL129W	648.264	-0.77968	0.122858	-6.3462	2.21e-10	1.3e-09
YGL234W	3862.4	-0.779321	0.0922245	-8.45026	2.91e-17	3.13e-16
YPR181C	6418.39	-0.77927	0.0646612	-12.0516	1.9e-33	5.51e-32
YMR025W	198.509	-0.778873	0.149756	-5.20096	1.98e-07	8.27e-07
YER026C	4167.39	-0.777391	0.109299	-7.11253	1.14e-12	8.51e-12
YJL213W	271.246	-0.774727	0.154036	-5.02953	4.92e-07	1.94e-06
YHR199C	6622.84	-0.772509	0.072846	-10.6047	2.83e-26	5.68e-25
YOR153W	6221.57	-0.771192	0.107433	-7.17832	7.06e-13	5.35e-12
YAL063C-A	74.2212	-0.770277	0.237202	-3.24734	0.00116487	0.00260461
YML103C	1621.62	-0.769945	0.0891435	-8.63714	5.76e-18	6.63e-17
YBR147W	3213.35	-0.767901	0.0908971	-8.44803	2.96e-17	3.18e-16
YPL082C	1243.73	-0.76753	0.105999	-7.24094	4.46e-13	3.47e-12
YBR137W	863.906	-0.767442	0.12647	-6.06818	1.29e-09	6.94e-09
YDR135C	4141.23	-0.766344	0.0756531	-10.1297	4.08e-24	6.92e-23
YBL068W-A	177.593	-0.765273	0.167332	-4.57337	4.8e-06	1.65e-05
YPL058C	9043.03	-0.764922	0.087165	-8.77557	1.7e-18	2.02e-17
YBR089W	257.467	-0.764899	0.287289	-2.66247	0.0077569	0.0146509
YDL016C	577.176	-0.763797	0.0991986	-7.69968	1.36e-14	1.22e-13
YOL132W	406.571	-0.763616	0.126149	-6.05329	1.42e-09	7.58e-09
YIL066C	546.911	-0.763534	0.108432	-7.04156	1.9e-12	1.38e-11
YGL168W	832.704	-0.763442	0.101139	-7.54843	4.41e-14	3.74e-13
YNL254C	1461.15	-0.763154	0.121853	-6.2629	3.78e-10	2.17e-09
YLR342W	10463.2	-0.763036	0.134866	-5.65772	1.53e-08	7.29e-08
YHR027C	4745.62	-0.762462	0.0899247	-8.47889	2.27e-17	2.46e-16
YMR321C	97.1656	-0.762246	0.269085	-2.83274	0.00461511	0.00916447
YHL049C	118.594	-0.761119	0.190487	-3.99565	6.45e-05	0.000183
YHR112C	1925.21	-0.760335	0.100716	-7.54927	4.38e-14	3.73e-13
YEL076C-A	126.59	-0.760273	0.169673	-4.48081	7.44e-06	2.49e-05
YAL037W	375.12	-0.759773	0.126364	-6.01257	1.83e-09	9.63e-09
YOR117W	3974.71	-0.759763	0.0949606	-8.00083	1.24e-15	1.21e-14
YLR153C	14945.9	-0.754443	0.132442	-5.69639	1.22e-08	5.91e-08
YPR201W	305.844	-0.753115	0.151032	-4.98646	6.15e-07	2.39e-06
YKR071C	3538.92	-0.752758	0.151009	-4.98485	6.2e-07	2.41e-06
YMR210W	2106.51	-0.752595	0.108514	-6.93547	4.05e-12	2.84e-11
YGR122C-A	121.149	-0.752497	0.190574	-3.94859	7.86e-05	0.000219
YMR251W-A	51633.1	-0.751436	0.130688	-5.74983	8.93e-09	4.39e-08
YPL119C-A	670.167	-0.751133	0.121413	-6.18659	6.15e-10	3.44e-09
YPR078C	168.218	-0.75033	0.173236	-4.33125	1.48e-05	4.76e-05
YMR173W-A	17176.9	-0.750124	0.0624163	-12.0181	2.85e-33	8.2e-32
YFL065C	48.6701	-0.748211	0.299748	-2.49613	0.0125555	0.0226161
YGR036C	462.684	-0.74733	0.12137	-6.15746	7.39e-10	4.08e-09
YER090C-A	78.887	-0.747066	0.249554	-2.9936	0.00275706	0.00572285
YFR024C-A	3789.81	-0.747018	0.0865722	-8.62884	6.2e-18	7.1e-17
YLR121C	4098.21	-0.746598	0.07525	-9.92158	3.35e-23	5.33e-22
YFL010W-A	1007.24	-0.746225	0.115898	-6.43866	1.21e-10	7.22e-10
YCR102C	153.227	-0.744731	0.211793	-3.51631	0.000438	0.00106607
YLR111W	29.9914	-0.744614	0.316853	-2.35003	0.018772	0.0324928
YNL200C	17007.6	-0.744541	0.0698691	-10.6562	1.63e-26	3.34e-25
YPR098C	5162.59	-0.74335	0.0832534	-8.92876	4.31e-19	5.32e-18
YPL225W	3834.49	-0.742887	0.139074	-5.34167	9.21e-08	4e-07
YLR178C	8299.29	-0.742814	0.0810859	-9.16082	5.15e-20	6.74e-19
YIL166C	1106.99	-0.741592	0.10948	-6.77379	1.25e-11	8.35e-11
YEL011W	18407.1	-0.739457	0.0715867	-10.3295	5.18e-25	9.47e-24
YMR173W	17438.3	-0.73932	0.0695547	-10.6293	2.18e-26	4.41e-25
YJL082W	3150.58	-0.73823	0.0743879	-9.92405	3.27e-23	5.21e-22
YCL049C	1794.52	-0.736779	0.0933276	-7.89455	2.91e-15	2.75e-14
YOL147C	1866.48	-0.73616	0.0914357	-8.05112	8.2e-16	8.14e-15
YJL216C	283.99	-0.735561	0.159411	-4.61425	3.95e-06	1.37e-05
YCR018C	217.672	-0.735052	0.174476	-4.2129	2.52e-05	7.77e-05
YKL174C	2784.33	-0.734699	0.0759092	-9.67865	3.72e-22	5.57e-21
YBR029C	1030.8	-0.734179	0.199084	-3.6878	0.000226	0.00058
YDL130W	1779.62	-0.733405	0.222588	-3.2949	0.000985	0.00223126
YOR344C	1836.6	-0.733201	0.146909	-4.99083	6.01e-07	2.34e-06
YMR088C	3400.65	-0.732797	0.0761049	-9.62878	6.04e-22	8.89e-21
YDR358W	1316.95	-0.731854	0.0958332	-7.63674	2.23e-14	1.95e-13
YGL137W	2876.4	-0.730872	0.0832937	-8.77464	1.71e-18	2.03e-17
YER057C	3543.47	-0.730785	0.0838765	-8.71264	2.97e-18	3.48e-17
YLR437C	386.112	-0.730659	0.124358	-5.87545	4.22e-09	2.14e-08
YNR043W	2525.43	-0.730119	0.086445	-8.44604	3.01e-17	3.23e-16
YOL090W	476.004	-0.728709	0.180852	-4.02931	5.59e-05	0.000161
YPL130W	48.1354	-0.728364	0.266664	-2.7314	0.00630667	0.0121765
YFR018C	1418.01	-0.727889	0.0960418	-7.57888	3.49e-14	2.99e-13
YLL040C	3264.04	-0.727175	0.0872285	-8.33643	7.66e-17	8.03e-16
YOR280C	406.899	-0.726985	0.122586	-5.93042	3.02e-09	1.57e-08
YPL273W	742.167	-0.726848	0.153097	-4.74764	2.06e-06	7.47e-06
YOR209C	2091.32	-0.726554	0.0915352	-7.93743	2.06e-15	1.97e-14
YDR406W-A	359.37	-0.723806	0.151465	-4.77869	1.76e-06	6.46e-06
YFL051C	619.33	-0.72358	0.106802	-6.77494	1.24e-11	8.3e-11
YHR218W-A	106.311	-0.722987	0.232797	-3.10565	0.00189862	0.00405419
YLR464W	129.622	-0.722721	0.211241	-3.42132	0.000623	0.00146955
YIL109C	4637.22	-0.721902	0.0689515	-10.4697	1.19e-25	2.28e-24
YDL003W	283.681	-0.721746	0.259392	-2.78245	0.00539499	0.0105657
YGR086C	5499.01	-0.721339	0.0689235	-10.4658	1.24e-25	2.36e-24
YGL047W	248.1	-0.720797	0.1549	-4.6533	3.27e-06	1.15e-05
YOR376W-A	254.12	-0.720282	0.137339	-5.24456	1.57e-07	6.61e-07
YOL129W	6454.9	-0.719957	0.0815594	-8.8274	1.07e-18	1.29e-17
YHR043C	911.738	-0.719776	0.149791	-4.80522	1.55e-06	5.71e-06
YHR022C	128.796	-0.718895	0.186642	-3.85173	0.000117	0.000316
YCR014C	490.132	-0.717949	0.132274	-5.42773	5.71e-08	2.53e-07
YIR017C	232.148	-0.716943	0.162703	-4.40645	1.05e-05	3.46e-05
YPL033C	53.1035	-0.715554	0.299124	-2.39217	0.0167492	0.0293484
YDL246C	211.877	-0.715247	0.172947	-4.13563	3.54e-05	0.000106
YDL049C	573.673	-0.714893	0.118582	-6.02868	1.65e-09	8.79e-09
YFL066C	271.874	-0.714493	0.168967	-4.22858	2.35e-05	7.28e-05
YKL117W	4567.13	-0.714175	0.123512	-5.78222	7.37e-09	3.65e-08
YMR316C-A	346.628	-0.713887	0.125792	-5.67516	1.39e-08	6.64e-08
YDR380W	3748.34	-0.7133	0.139721	-5.10518	3.3e-07	1.34e-06
YPR127W	12780.9	-0.713223	0.101879	-7.00066	2.55e-12	1.82e-11
YKL100C	5672.43	-0.712898	0.0780577	-9.13296	6.67e-20	8.61e-19
YIR017W-A	224.733	-0.712291	0.160929	-4.42613	9.59e-06	3.18e-05
YDR003W	1489.39	-0.711687	0.0894321	-7.95785	1.75e-15	1.69e-14
YDR226W	4014.75	-0.710068	0.0733942	-9.67471	3.86e-22	5.78e-21
YGR118W	3074.41	-0.70925	0.185252	-3.82857	0.000129	0.000344
YBR203W	2905.76	-0.708408	0.0944742	-7.49843	6.46e-14	5.36e-13
YCL037C	130.692	-0.706916	0.27152	-2.60355	0.0092263	0.017117
YMR006C	736.119	-0.706214	0.16496	-4.28111	1.86e-05	5.85e-05
YOR264W	867.974	-0.705705	0.0934202	-7.55409	4.22e-14	3.6e-13
YJL218W	91.8094	-0.704799	0.20481	-3.44123	0.000579	0.00137521
YEL033W	3116.97	-0.704681	0.111985	-6.29264	3.12e-10	1.8e-09
YLR465C	43.7712	-0.704574	0.314516	-2.24018	0.025079	0.0424111
YOR074C	227.152	-0.704358	0.242603	-2.90334	0.00369209	0.00750078
YNR021W	1299.63	-0.703104	0.14036	-5.0093	5.46e-07	2.14e-06
YNL208W	13519.9	-0.702675	0.096447	-7.2856	3.2e-13	2.52e-12
YGR014W	1857.22	-0.701971	0.105423	-6.6586	2.76e-11	1.76e-10
YGL189C	2448.81	-0.701373	0.207812	-3.37503	0.000738	0.00171751
YLR108C	359.278	-0.701283	0.139412	-5.03031	4.9e-07	1.94e-06
YOL055C	1158.81	-0.701277	0.103922	-6.74809	1.5e-11	9.84e-11
YBL048W	4360.11	-0.700722	0.0848108	-8.26218	1.43e-16	1.49e-15
YNL009W	869.456	-0.700421	0.158968	-4.40604	1.05e-05	3.46e-05
YLR089C	2396.22	-0.699592	0.0803919	-8.70228	3.25e-18	3.8e-17
YNL281W	1367.31	-0.699228	0.120427	-5.80623	6.39e-09	3.19e-08
YCR091W	1364.56	-0.698608	0.0993568	-7.03131	2.05e-12	1.48e-11
YDR109C	574.496	-0.698019	0.101635	-6.86786	6.52e-12	4.46e-11
YLR299C-A	235.96	-0.69535	0.137634	-5.05217	4.37e-07	1.74e-06
YER084W	562.967	-0.69512	0.13852	-5.01819	5.22e-07	2.05e-06
YPL123C	1081.99	-0.695023	0.101241	-6.86501	6.65e-12	4.54e-11
YDL086W	3648.08	-0.694337	0.0935694	-7.42055	1.17e-13	9.52e-13
YMR032W	126.632	-0.693307	0.246557	-2.81196	0.00492404	0.00972022
YOL047C	213.398	-0.693031	0.153787	-4.50643	6.59e-06	2.23e-05
YAR071W	223.209	-0.691275	0.147796	-4.67722	2.91e-06	1.03e-05
YOR020C	10527.2	-0.690156	0.0921084	-7.49286	6.74e-14	5.58e-13
YMR101C	101.807	-0.689875	0.189558	-3.63938	0.000273	0.000688
YAR023C	400.762	-0.689335	0.142177	-4.84843	1.24e-06	4.64e-06
YNL130C	1786.81	-0.688973	0.1052	-6.54919	5.78e-11	3.57e-10
YOL048C	1700.95	-0.688749	0.099516	-6.92099	4.49e-12	3.12e-11
YJL060W	770.698	-0.6875	0.103451	-6.64566	3.02e-11	1.92e-10
YNL273W	506.4	-0.686623	0.116188	-5.90957	3.43e-09	1.77e-08
YJL142C	1149.23	-0.685909	0.0924588	-7.41853	1.18e-13	9.65e-13
YPL256C	483.625	-0.685553	0.247494	-2.76998	0.00560595	0.0109309
YOR231C-A	152.89	-0.684339	0.187985	-3.64039	0.000272	0.000686
YHR021W-A	50.3115	-0.683712	0.263202	-2.59767	0.00938583	0.0174033
YOL057W	1097.79	-0.682573	0.0952263	-7.16791	7.62e-13	5.75e-12
YJR159W	211.108	-0.682488	0.137983	-4.94618	7.57e-07	2.9e-06
YPL220W	4887.75	-0.681954	0.173172	-3.93801	8.22e-05	0.000228
YLR133W	1044.35	-0.681667	0.0895468	-7.61241	2.69e-14	2.35e-13
YMR011W	465.326	-0.679693	0.160664	-4.23053	2.33e-05	7.22e-05
YMR141C	386.716	-0.67925	0.127498	-5.32753	9.96e-08	4.29e-07
YDL124W	14368.9	-0.675673	0.0832351	-8.11765	4.75e-16	4.79e-15
YJL080C	1164.2	-0.67527	0.194522	-3.47143	0.000518	0.0012395
YDR141C	1706.51	-0.674711	0.0970538	-6.95193	3.6e-12	2.54e-11
YDL146W	675.125	-0.673905	0.100827	-6.68374	2.33e-11	1.5e-10
YHR183W	3607.2	-0.673394	0.115456	-5.83245	5.46e-09	2.74e-08
YIR031C	360.086	-0.673067	0.122558	-5.49183	3.98e-08	1.8e-07
YAR027W	1978.47	-0.672489	0.0814112	-8.2604	1.45e-16	1.5e-15
YMR232W	255.117	-0.671096	0.14912	-4.50038	6.78e-06	2.29e-05
YOR143C	177.36	-0.671061	0.191457	-3.50503	0.000457	0.00110763
YLR356W	4690.49	-0.670855	0.105974	-6.33036	2.45e-10	1.43e-09
YCR037C	3264.47	-0.67082	0.112032	-5.98776	2.13e-09	1.12e-08
YKR082W	974.114	-0.669252	0.11919	-5.61501	1.97e-08	9.28e-08
YPR042C	1374.46	-0.668742	0.0885711	-7.55035	4.34e-14	3.7e-13
YPR103W	2912.05	-0.668684	0.0906157	-7.37934	1.59e-13	1.29e-12
YOL164W	1370.94	-0.668316	0.124093	-5.38563	7.22e-08	3.16e-07
YGL190C	1275.41	-0.667313	0.10155	-6.5713	4.99e-11	3.1e-10
YJL012C	2266.97	-0.667101	0.100529	-6.6359	3.23e-11	2.05e-10
YPL075W	771.88	-0.667044	0.12973	-5.14179	2.72e-07	1.11e-06
YBR241C	8101.82	-0.6665	0.0969672	-6.87345	6.27e-12	4.31e-11
YNL209W	10952.3	-0.66424	0.169465	-3.91963	8.87e-05	0.000245
YDL061C	1637.3	-0.663994	0.138862	-4.78168	1.74e-06	6.37e-06
YOR190W	865.6	-0.662083	0.105891	-6.25247	4.04e-10	2.32e-09
YKR076W	1945.75	-0.661824	0.118732	-5.5741	2.49e-08	1.16e-07
YNL287W	3288.83	-0.661567	0.0799843	-8.27121	1.33e-16	1.38e-15
YER090W	1054.81	-0.661093	0.0989376	-6.68192	2.36e-11	1.52e-10
YJR091C	2666.31	-0.661089	0.0781891	-8.455	2.79e-17	3.01e-16
YNL160W	89572.9	-0.659647	0.0695064	-9.49045	2.3e-21	3.26e-20
YKL057C	1310.01	-0.659392	0.0973431	-6.7739	1.25e-11	8.35e-11
YEL066W	636.239	-0.659243	0.135658	-4.8596	1.18e-06	4.41e-06
YGL242C	205.041	-0.658904	0.172063	-3.82944	0.000128	0.000343
YKL175W	13968.9	-0.657792	0.114962	-5.7218	1.05e-08	5.13e-08
YLR142W	4965.21	-0.655537	0.0804025	-8.15319	3.54e-16	3.59e-15
YJL158C	2946.79	-0.655312	0.235893	-2.778	0.00546938	0.0106864
YNL138W	1814.5	-0.654353	0.0849387	-7.70383	1.32e-14	1.18e-13
YFL059W	1099.75	-0.653036	0.153218	-4.26213	2.02e-05	6.34e-05
YKL086W	194.09	-0.651179	0.195889	-3.32422	0.000887	0.00202658
YDR011W	6029.68	-0.651144	0.0731186	-8.90531	5.32e-19	6.51e-18
YLR454W	2728.69	-0.650845	0.0969424	-6.71373	1.9e-11	1.23e-10
YDL185C-A	372.281	-0.650327	0.15844	-4.10456	4.05e-05	0.00012
YER046W	299.678	-0.650119	0.138369	-4.69844	2.62e-06	9.38e-06
YJL043W	180.641	-0.648685	0.199263	-3.25542	0.00113224	0.00253673
YNL210W	225.96	-0.648641	0.176393	-3.67725	0.000236	0.000602
YML131W	9664.88	-0.648594	0.0903706	-7.17705	7.12e-13	5.39e-12
YOL123W	866.83	-0.648314	0.167863	-3.86216	0.000112	0.000305
YFL010C	1594.61	-0.647897	0.104077	-6.22518	4.81e-10	2.73e-09
YPR074C	8835.02	-0.646585	0.118097	-5.47501	4.37e-08	1.97e-07
YOR066W	1046.51	-0.644766	0.0983496	-6.55586	5.53e-11	3.42e-10
YHR182C-A	995.522	-0.644705	0.12936	-4.98381	6.23e-07	2.42e-06
YLL028W	1498.42	-0.644327	0.0900837	-7.15253	8.52e-13	6.4e-12
YCR081W	664.844	-0.643292	0.111116	-5.78935	7.07e-09	3.51e-08
YGR268C	1840.31	-0.642263	0.0981018	-6.5469	5.87e-11	3.63e-10
YPR202W	190.047	-0.641121	0.171572	-3.73675	0.000186	0.000486
YJL133C-A	26606.5	-0.640814	0.146683	-4.36871	1.25e-05	4.05e-05
YPL154C	32297.2	-0.640622	0.0801313	-7.99466	1.3e-15	1.27e-14
YDR524W-C	12254.1	-0.639416	0.163877	-3.90181	9.55e-05	0.000262
YER190W	1659.88	-0.638093	0.125615	-5.07974	3.78e-07	1.52e-06
YPL260W	4795.34	-0.638064	0.128405	-4.96914	6.72e-07	2.6e-06
YEL076C	91.8553	-0.638013	0.191069	-3.33918	0.00084	0.00193239
YDR246W	1584.24	-0.636806	0.100369	-6.34462	2.23e-10	1.31e-09
YBR161W	408.865	-0.636673	0.124527	-5.11272	3.18e-07	1.29e-06
YGR027C	3085.99	-0.636449	0.196841	-3.23332	0.00122361	0.0027214
YHL009W-B	679.638	-0.635621	0.135455	-4.69249	2.7e-06	9.64e-06
YCR030C	2880.73	-0.634699	0.0930022	-6.82456	8.82e-12	5.93e-11
YML004C	8768.18	-0.632621	0.111789	-5.65905	1.52e-08	7.26e-08
YBR138C	143.402	-0.631435	0.167816	-3.76266	0.000168	0.000441
YPL037C	1889.35	-0.630111	0.170659	-3.69222	0.000222	0.000571
YHR001W	1462.54	-0.628541	0.0866541	-7.25344	4.06e-13	3.18e-12
YKL142W	5548.76	-0.627654	0.110064	-5.70265	1.18e-08	5.71e-08
YGR213C	155.317	-0.627439	0.15594	-4.0236	5.73e-05	0.000165
YKR091W	318.821	-0.626351	0.122752	-5.10258	3.35e-07	1.35e-06
YPL141C	365.58	-0.625939	0.13325	-4.69747	2.63e-06	9.42e-06
YDL126C	20042.1	-0.624568	0.070422	-8.86893	7.39e-19	8.93e-18
YDR427W	2457	-0.624029	0.135155	-4.61714	3.89e-06	1.36e-05
YMR284W	660.563	-0.623989	0.188345	-3.31301	0.000923	0.00210528
YML058W	7920.08	-0.623513	0.0809943	-7.69824	1.38e-14	1.23e-13
YLR183C	145.308	-0.62339	0.276164	-2.25732	0.023988	0.0406484
YLR375W	22183.5	-0.623287	0.0781067	-7.97993	1.46e-15	1.43e-14
YBL083C	336.356	-0.623124	0.128181	-4.86129	1.17e-06	4.38e-06
YGR201C	7668.06	-0.623052	0.0836068	-7.45216	9.18e-14	7.54e-13
YHL050C	1114.73	-0.622991	0.108592	-5.73697	9.64e-09	4.72e-08
YDR149C	408.241	-0.62261	0.172291	-3.61372	0.000302	0.000753751
YJL188C	1590.31	-0.62243	0.244487	-2.54586	0.0109008	0.0199144
YOL086C	39516.7	-0.622154	0.152004	-4.09302	4.26e-05	0.000126
YOR381W	2408.77	-0.621968	0.146258	-4.25254	2.11e-05	6.59e-05
YBR099C	389.205	-0.621343	0.114935	-5.40604	6.44e-08	2.83e-07
YEL063C	3158.56	-0.619014	0.100128	-6.18226	6.32e-10	3.53e-09
YFL064C	109.799	-0.618145	0.193975	-3.18673	0.00143891	0.00314174
YJL091C	709.47	-0.61799	0.0992626	-6.2258	4.79e-10	2.72e-09
YPL179W	5012.5	-0.61792	0.113982	-5.42119	5.92e-08	2.62e-07
YDR127W	4686.79	-0.617309	0.124566	-4.95568	7.21e-07	2.78e-06
YCR050C	576.587	-0.61725	0.10125	-6.09631	1.09e-09	5.88e-09
YJR105W	4598.35	-0.617174	0.109074	-5.65828	1.53e-08	7.28e-08
YHL030W	1684.95	-0.616561	0.0901965	-6.83576	8.16e-12	5.51e-11
YHL017W	1178.32	-0.61655	0.0987986	-6.24047	4.36e-10	2.49e-09
YER023C-A	804.408	-0.616054	0.103965	-5.92561	3.11e-09	1.61e-08
YER190C-A	315.163	-0.61565	0.147368	-4.17763	2.95e-05	8.95e-05
YNL145W	8482.07	-0.614274	0.13097	-4.6902	2.73e-06	9.74e-06
YDR507C	466.407	-0.613543	0.183208	-3.34888	0.000811	0.00187306
YGL195W	3087.76	-0.613529	0.105914	-5.79268	6.93e-09	3.44e-08
YDR225W	11668.5	-0.613465	0.0705116	-8.7002	3.31e-18	3.86e-17
YML003W	266.797	-0.613427	0.129541	-4.73541	2.19e-06	7.9e-06
YJL225W-A	343.111	-0.612493	0.142529	-4.29733	1.73e-05	5.49e-05
YOR007C	8817.56	-0.61249	0.0958448	-6.39044	1.65e-10	9.78e-10
YOL030W	4734.06	-0.612405	0.0788815	-7.7636	8.26e-15	7.54e-14
YBR031W	10024.1	-0.611291	0.14211	-4.30153	1.7e-05	5.39e-05
YLR037C	377.668	-0.611099	0.128844	-4.74292	2.11e-06	7.63e-06
YJL151C	15427	-0.610938	0.0780536	-7.82716	4.99e-15	4.66e-14
YDR491C	722.696	-0.610248	0.156904	-3.8893	0.000101	0.000275
YCL047C	238.025	-0.609989	0.198949	-3.06606	0.00216901	0.00458472
YBR275C	839.804	-0.608261	0.0998541	-6.0915	1.12e-09	6.05e-09
YBL112C	104.299	-0.607651	0.228957	-2.65399	0.00795452	0.0149735
YGL004C	839.726	-0.607601	0.1133	-5.36277	8.2e-08	3.57e-07
YIR016W	1504.51	-0.607013	0.100628	-6.03226	1.62e-09	8.61e-09
YAL034C	5914.1	-0.606954	0.0984334	-6.16614	7e-10	3.88e-09
YGR295C	2557.72	-0.605674	0.0823724	-7.35287	1.94e-13	1.56e-12
YIL049W	471.18	-0.60541	0.129904	-4.66046	3.16e-06	1.11e-05
YDR294C	2964.58	-0.605223	0.0823117	-7.35282	1.94e-13	1.56e-12
YLR149C-A	100.491	-0.604541	0.192227	-3.14493	0.00166127	0.00358743
YBR145W	3436.36	-0.604316	0.0943397	-6.40574	1.5e-10	8.91e-10
YIR036W-A	659.885	-0.603594	0.12079	-4.99706	5.82e-07	2.27e-06
YCR004C	3090.72	-0.603308	0.0731467	-8.24791	1.61e-16	1.66e-15
YCR024C-B	12393.1	-0.603294	0.0857163	-7.03827	1.95e-12	1.41e-11
YPR117W	4518.58	-0.60214	0.083097	-7.24624	4.29e-13	3.35e-12
YDL236W	1500.71	-0.601353	0.101069	-5.94994	2.68e-09	1.4e-08
YIL124W	1414.68	-0.599762	0.0868327	-6.9071	4.95e-12	3.43e-11
YFL012W	51.2852	-0.599302	0.262309	-2.28472	0.0223295	0.0380998
YCL038C	2202.36	-0.599176	0.141333	-4.23946	2.24e-05	6.96e-05
YGR233C	1632.43	-0.598654	0.11403	-5.24996	1.52e-07	6.45e-07
YGL241W	529.058	-0.598302	0.112237	-5.3307	9.78e-08	4.22e-07
YIL047C	15757.4	-0.598049	0.0839745	-7.12179	1.07e-12	7.97e-12
YDR366C	230.596	-0.597824	0.225938	-2.64597	0.00814571	0.0153032
YKR027W	481.789	-0.597145	0.105908	-5.63836	1.72e-08	8.13e-08
YPL186C	2910.24	-0.596592	0.0851469	-7.00662	2.44e-12	1.75e-11
YAL061W	24096.4	-0.596292	0.0814663	-7.3195	2.49e-13	1.99e-12
YPL224C	3884.76	-0.594624	0.0695158	-8.55379	1.19e-17	1.32e-16
YCR034W	658.368	-0.594596	0.244181	-2.43506	0.0148894	0.0263139
YEL077C	1168.77	-0.594254	0.131318	-4.52532	6.03e-06	2.05e-05
YDR314C	348.21	-0.593677	0.139522	-4.25506	2.09e-05	6.52e-05
YHL034W-A	2113.23	-0.59353	0.0788082	-7.53131	5.02e-14	4.23e-13
YLR420W	1679.47	-0.593017	0.10673	-5.55625	2.76e-08	1.28e-07
YHL009W-A	133.244	-0.592149	0.18419	-3.21488	0.00130498	0.00287749
YJL154C	1585.64	-0.591693	0.0788231	-7.50659	6.07e-14	5.05e-13
YER096W	486.906	-0.590001	0.117699	-5.0128	5.36e-07	2.11e-06
YBL082C	865.943	-0.589794	0.0956639	-6.16527	7.04e-10	3.89e-09
YLR265C	232.489	-0.589517	0.149407	-3.9457	7.96e-05	0.000222
YNL339C	1658.17	-0.589497	0.123998	-4.75409	1.99e-06	7.25e-06
YLL015W	4279.12	-0.589424	0.0745803	-7.90322	2.72e-15	2.57e-14
YEL020C	2284.81	-0.589087	0.0966309	-6.09625	1.09e-09	5.88e-09
YML072C	3749.09	-0.589073	0.0961181	-6.12863	8.86e-10	4.85e-09
YOR230W	6851.94	-0.588394	0.0850548	-6.91783	4.59e-12	3.19e-11
YGR286C	1996.31	-0.588375	0.223238	-2.63564	0.00839796	0.0157418
YIL033C	6948.12	-0.586756	0.0812796	-7.21898	5.24e-13	4.04e-12
YDR513W	5373.41	-0.58668	0.105065	-5.58397	2.35e-08	1.1e-07
YMR199W	316.623	-0.586674	0.245399	-2.3907	0.0168164	0.0294507
YPR073C	815.703	-0.586179	0.128965	-4.54525	5.49e-06	1.87e-05
YDR249C	828.795	-0.585614	0.106899	-5.47821	4.3e-08	1.94e-07
YHR197W	435.3	-0.585061	0.19539	-2.99433	0.00275051	0.0057128
YAL029C	1300.86	-0.584855	0.0979886	-5.9686	2.39e-09	1.25e-08
YKL187C	1876.5	-0.58471	0.0800415	-7.30509	2.77e-13	2.2e-12
YNR010W	227.451	-0.584625	0.151568	-3.85717	0.000115	0.00031
YDL057W	524.928	-0.582995	0.105772	-5.51182	3.55e-08	1.62e-07
YAL054C	14931.9	-0.582428	0.112043	-5.19826	2.01e-07	8.38e-07
YNL156C	4414.67	-0.582292	0.0739562	-7.87347	3.45e-15	3.25e-14
YBR150C	936.873	-0.581901	0.0936495	-6.2136	5.18e-10	2.93e-09
YML024W	1930.63	-0.581843	0.237058	-2.45444	0.0141105	0.0251029
YPR132W	2190.16	-0.580688	0.218011	-2.66358	0.00773151	0.0146154
YOR018W	713.862	-0.580263	0.107566	-5.39448	6.87e-08	3.01e-07
YLR233C	1418.83	-0.58018	0.0951695	-6.09628	1.09e-09	5.88e-09
YKL165C	921.577	-0.57983	0.129289	-4.48475	7.3e-06	2.45e-05
YDR264C	9592.14	-0.57947	0.100581	-5.76125	8.35e-09	4.11e-08
YOR137C	636.272	-0.579163	0.119435	-4.8492	1.24e-06	4.63e-06
YKL036C	710.062	-0.57843	0.129333	-4.4724	7.73e-06	2.59e-05
YML048W	7318.48	-0.577669	0.0713447	-8.09688	5.64e-16	5.64e-15
YOR133W	17156.5	-0.577631	0.122453	-4.71716	2.39e-06	8.58e-06
YAL024C	296.879	-0.57758	0.140619	-4.10743	4e-05	0.000119
YOR198C	964.446	-0.577477	0.137749	-4.19225	2.76e-05	8.43e-05
YOR300W	135.782	-0.576972	0.16438	-3.51	0.000448	0.00108893
YHR096C	27947.5	-0.576581	0.19416	-2.96962	0.00298167	0.00615091
YOR067C	1844.55	-0.576189	0.0909544	-6.33492	2.37e-10	1.39e-09
YEL073C	378.815	-0.575248	0.155251	-3.70529	0.000211	0.000545
YBR073W	1401.59	-0.575059	0.12261	-4.69014	2.73e-06	9.74e-06
YFR049W	3432.62	-0.575056	0.101008	-5.69316	1.25e-08	6.01e-08
YDR213W	801.036	-0.574928	0.0981433	-5.85804	4.68e-09	2.37e-08
YLL039C	16659.6	-0.574784	0.0819149	-7.01685	2.27e-12	1.63e-11
YCR053W	2394.55	-0.574748	0.138614	-4.1464	3.38e-05	0.000102
YBR036C	9360.32	-0.574634	0.082343	-6.97855	2.98e-12	2.12e-11
YMR020W	2184.97	-0.57458	0.126958	-4.52575	6.02e-06	2.04e-05
YPR116W	179.951	-0.57403	0.170086	-3.37493	0.000738	0.00171751
YDL145C	3457.92	-0.573779	0.10013	-5.73031	1e-08	4.9e-08
YDL072C	5704.09	-0.573638	0.0911651	-6.2923	3.13e-10	1.81e-09
YPL253C	170.933	-0.573552	0.182325	-3.14577	0.00165652	0.00357951
YCL042W	9787.92	-0.57325	0.0882444	-6.49617	8.24e-11	5e-10
YLL006W	1043.94	-0.572978	0.0991174	-5.7808	7.43e-09	3.68e-08
YNL089C	218.306	-0.572395	0.15517	-3.68883	0.000225	0.000578
YLL018C	4676.02	-0.571455	0.100338	-5.6953	1.23e-08	5.94e-08
YDR012W	7340.84	-0.570655	0.136756	-4.17281	3.01e-05	9.12e-05
YHR020W	1870.73	-0.570625	0.130527	-4.37171	1.23e-05	4e-05
YBR139W	6848.27	-0.569689	0.0838984	-6.79023	1.12e-11	7.5e-11
YBL113C	1127.73	-0.568576	0.118119	-4.81357	1.48e-06	5.49e-06
YJR036C	412.563	-0.567883	0.117411	-4.83669	1.32e-06	4.92e-06
YLR422W	2549.88	-0.567826	0.0872533	-6.50779	7.63e-11	4.65e-10
YDR284C	1814.13	-0.567813	0.104931	-5.41129	6.26e-08	2.76e-07
YGL249W	674.286	-0.567697	0.128415	-4.42079	9.83e-06	3.25e-05
YOR006C	1075.45	-0.566457	0.0870265	-6.50902	7.56e-11	4.62e-10
YLR332W	3741.95	-0.566392	0.086233	-6.56816	5.09e-11	3.16e-10
YGR296W	1727.43	-0.566269	0.124462	-4.54972	5.37e-06	1.84e-05
YDL228C	3559.49	-0.564634	0.23651	-2.38736	0.0169699	0.0297117
YMR117C	97.7175	-0.564417	0.195175	-2.89185	0.00382985	0.00775006
YLR331C	1130.18	-0.563972	0.115907	-4.86573	1.14e-06	4.29e-06
YBR076W	729.771	-0.563342	0.116022	-4.85547	1.2e-06	4.5e-06
YER089C	1733.17	-0.563317	0.0919132	-6.12879	8.85e-10	4.85e-09
YAL016C-B	377.742	-0.561997	0.194701	-2.88646	0.00389598	0.00787131
YPR193C	151.423	-0.561935	0.184847	-3.03999	0.00236585	0.00497564
YOL165C	53.3334	-0.561183	0.253262	-2.21582	0.0267041	0.0447633
YDL229W	8060.9	-0.561031	0.235774	-2.37952	0.017335	0.030256
YGL238W	2013.98	-0.560955	0.123468	-4.54332	5.54e-06	1.89e-05
YLR157W-E	141.248	-0.5609	0.194477	-2.88415	0.00392476	0.00792055
YHR219W	957.948	-0.560299	0.140912	-3.97624	7e-05	0.000197
YGR037C	1410.81	-0.559789	0.104339	-5.36512	8.09e-08	3.53e-07
YER055C	2486.02	-0.559566	0.12119	-4.61727	3.89e-06	1.36e-05
YOL083C-A	225.209	-0.559445	0.164341	-3.40417	0.000664	0.00155783
YLR455W	602.155	-0.559321	0.170442	-3.2816	0.00103221	0.00233137
YDL191W	2047.77	-0.557571	0.19732	-2.82571	0.00471756	0.00933741
YLR287C	334.279	-0.557515	0.189972	-2.93473	0.0033384	0.00683486
YER143W	1663.52	-0.557471	0.0854547	-6.52359	6.86e-11	4.21e-10
YMR276W	6183.12	-0.557358	0.0758672	-7.34649	2.03e-13	1.64e-12
YBL040C	1153.29	-0.55716	0.105512	-5.28056	1.29e-07	5.51e-07
YIR032C	167.445	-0.556128	0.172438	-3.22508	0.00125935	0.00278791
YLR355C	5934.56	-0.555736	0.16278	-3.41402	0.00064	0.00150787
YIL067C	1190.3	-0.554925	0.0851679	-6.51566	7.24e-11	4.43e-10
YDR385W	17495.6	-0.554506	0.121458	-4.5654	4.99e-06	1.71e-05
YBL106C	1182.78	-0.554219	0.106498	-5.20405	1.95e-07	8.14e-07
YML086C	1884.05	-0.554176	0.0832012	-6.66068	2.73e-11	1.74e-10
YJR025C	1526.88	-0.554082	0.0984702	-5.6269	1.83e-08	8.68e-08
YKR004C	311.089	-0.553934	0.127809	-4.33407	1.46e-05	4.7e-05
YER106W	63.6601	-0.553871	0.241838	-2.29026	0.0220064	0.0376433
YDL199C	2678.13	-0.553682	0.0841327	-6.58106	4.67e-11	2.91e-10
YCR067C	1615.16	-0.552852	0.103637	-5.33451	9.58e-08	4.14e-07
YGL259W	360.303	-0.5526	0.126554	-4.3665	1.26e-05	4.09e-05
YDL154W	328.585	-0.550921	0.131531	-4.18854	2.81e-05	8.56e-05
YGL133W	1527.19	-0.550161	0.0925305	-5.94573	2.75e-09	1.43e-08
YER133W	5603.36	-0.54995	0.124906	-4.40292	1.07e-05	3.51e-05
YLR264W	373.759	-0.549831	0.186781	-2.94372	0.00324288	0.00664468
YBR110W	1879.24	-0.549092	0.0987402	-5.56098	2.68e-08	1.25e-07
YJL001W	2827.55	-0.548746	0.0802797	-6.83543	8.18e-12	5.52e-11
YDR371W	203.24	-0.548459	0.209678	-2.61573	0.00890379	0.0165785
YPR150W	846.732	-0.548304	0.125214	-4.37893	1.19e-05	3.88e-05
YLL067C	1255.32	-0.548237	0.140212	-3.91006	9.23e-05	0.000254
YJL133W	2568.81	-0.548231	0.0861502	-6.36367	1.97e-10	1.16e-09
YML133C	1447.28	-0.547345	0.126639	-4.32208	1.55e-05	4.95e-05
YAL028W	560.786	-0.547065	0.109526	-4.99483	5.89e-07	2.3e-06
YPL283C	1747.78	-0.546994	0.115735	-4.72624	2.29e-06	8.23e-06
YIR007W	538.429	-0.546958	0.11265	-4.85536	1.2e-06	4.5e-06
YHR215W	230.951	-0.545049	0.145776	-3.73895	0.000185	0.000483
YCR023C	6326.1	-0.544631	0.109497	-4.97395	6.56e-07	2.54e-06
YBR183W	9719.76	-0.544085	0.105848	-5.14023	2.74e-07	1.12e-06
YMR315W	2327.89	-0.543862	0.0802019	-6.78115	1.19e-11	7.97e-11
YPL081W	448.6	-0.543715	0.238618	-2.2786	0.022691	0.0386267
YNL109W	461.532	-0.543279	0.148258	-3.66441	0.000248	0.000631
YIL177W-A	328.212	-0.542901	0.165911	-3.27223	0.00106702	0.00240186
YHR139C	4107.49	-0.542875	0.136631	-3.97329	7.09e-05	0.000199
YJR139C	9377.07	-0.542481	0.0763252	-7.10749	1.18e-12	8.81e-12
YDR184C	332.854	-0.542182	0.206392	-2.62696	0.00861518	0.0161038
YPR145W	2918.64	-0.542075	0.109455	-4.95251	7.33e-07	2.82e-06
YMR196W	5251.42	-0.542067	0.0890033	-6.09041	1.13e-09	6.09e-09
YOR212W	1051.27	-0.541946	0.126417	-4.28696	1.81e-05	5.72e-05
YDL055C	6598.37	-0.541167	0.223679	-2.41939	0.0155464	0.0273554
YGL159W	528.541	-0.541013	0.155379	-3.48189	0.000498	0.00119651
YMR305C	5053.75	-0.539737	0.216836	-2.48915	0.012805	0.0230345
YEL013W	2143.58	-0.539085	0.0768192	-7.01759	2.26e-12	1.62e-11
YBR093C	1153.51	-0.53896	0.123083	-4.37882	1.19e-05	3.88e-05
YHL024W	3021.3	-0.538549	0.074781	-7.20168	5.95e-13	4.54e-12
YKL112W	1165.89	-0.53779	0.102657	-5.2387	1.62e-07	6.81e-07
YCR069W	5084.3	-0.537183	0.0864669	-6.21258	5.21e-10	2.94e-09
YHR175W-A	464.614	-0.536938	0.142504	-3.76788	0.000165	0.000433
YEL034C-A	14351.6	-0.536711	0.0741976	-7.23354	4.71e-13	3.65e-12
YHL034C	3738.91	-0.536066	0.0777395	-6.89568	5.36e-12	3.7e-11
YPL189C-A	1655.31	-0.535371	0.148508	-3.605	0.000312	0.000779
YPR002C-A	226.172	-0.535192	0.167498	-3.19521	0.00139727	0.00305782
YJR040W	813.397	-0.534229	0.114172	-4.67916	2.88e-06	1.02e-05
YIL011W	211.571	-0.534107	0.178029	-3.00012	0.00269876	0.00561926
YIL128W	651.641	-0.53359	0.116168	-4.59326	4.36e-06	1.51e-05
YBR006W	8047.49	-0.533364	0.0893413	-5.96996	2.37e-09	1.24e-08
YDR270W	2006.47	-0.532262	0.120663	-4.41113	1.03e-05	3.39e-05
YAR008W	204.476	-0.531816	0.16685	-3.18739	0.00143562	0.00313558
YLR149C	5016.07	-0.531677	0.0821356	-6.47316	9.6e-11	5.78e-10
YDR119W	847.312	-0.531158	0.142197	-3.73537	0.000187	0.000489
YBR286W	28191.6	-0.53028	0.0790594	-6.70735	1.98e-11	1.29e-10
YDL247W	411.1	-0.529572	0.12569	-4.21333	2.52e-05	7.75e-05
YBL069W	572.351	-0.529536	0.163983	-3.22921	0.00124132	0.00275529
YHR093W	91.2684	-0.528792	0.224809	-2.35218	0.0186637	0.0323387
YLL063C	332.216	-0.528535	0.125899	-4.19809	2.69e-05	8.25e-05
YGL001C	1189.21	-0.528517	0.0950382	-5.5611	2.68e-08	1.25e-07
YNL019C	276.626	-0.527931	0.144349	-3.65732	0.000255	0.000647
YLR080W	965.131	-0.527106	0.106001	-4.97263	6.61e-07	2.56e-06
YER189W	77.4492	-0.527096	0.234971	-2.24324	0.0248814	0.042109
YER113C	555.026	-0.526918	0.111831	-4.71175	2.46e-06	8.81e-06
YPR015C	494.832	-0.526645	0.156122	-3.3733	0.000743	0.00172707
YMR297W	56933.9	-0.526541	0.0783867	-6.71723	1.85e-11	1.21e-10
YBR086C	3925.74	-0.525737	0.0867969	-6.0571	1.39e-09	7.41e-09
YKL157W	9175.89	-0.525688	0.0762092	-6.89796	5.28e-12	3.65e-11
YLR179C	1660.7	-0.525554	0.129299	-4.06462	4.81e-05	0.00014
YGR127W	1637.67	-0.525234	0.10018	-5.2429	1.58e-07	6.67e-07
YNR074C	405.409	-0.525038	0.112308	-4.67499	2.94e-06	1.04e-05
YDR396W	764.763	-0.524296	0.110546	-4.7428	2.11e-06	7.63e-06
YNL196C	488.109	-0.523742	0.174886	-2.99476	0.00274664	0.00570654
YMR040W	733.43	-0.523234	0.0977018	-5.35542	8.54e-08	3.72e-07
YPR081C	872.566	-0.523231	0.110514	-4.73452	2.2e-06	7.93e-06
YDR185C	451.73	-0.52304	0.140205	-3.73054	0.000191	0.000497
YPL142C	1820.37	-0.52272	0.238764	-2.18928	0.0285768	0.0476042
YCL036W	177.556	-0.522719	0.209094	-2.49992	0.012422	0.0223999
YLR160C	7676.79	-0.52249	0.0844781	-6.18492	6.21e-10	3.47e-09
YAL010C	343.063	-0.522354	0.123854	-4.21748	2.47e-05	7.62e-05
YIL102C	88.5461	-0.521923	0.216155	-2.41458	0.0157534	0.0276905
YPL109C	790.46	-0.520115	0.108368	-4.79952	1.59e-06	5.86e-06
YLL066C	1381.8	-0.519668	0.134905	-3.8521	0.000117	0.000316
YOR343C	363.816	-0.519624	0.134575	-3.86122	0.000113	0.000306
YLR389C	2016.45	-0.519094	0.128906	-4.02691	5.65e-05	0.000163
YHL050W-A	340.691	-0.518439	0.132312	-3.9183	8.92e-05	0.000246
YNL102W	940.101	-0.517413	0.123858	-4.17746	2.95e-05	8.95e-05
YNR072W	142.105	-0.516645	0.21023	-2.45753	0.0139897	0.024931
YLR263W	336.503	-0.516436	0.143574	-3.59699	0.000322	0.000802
YGL258W-A	252.475	-0.516421	0.151146	-3.4167	0.000634	0.00149417
YPL274W	9133	-0.516268	0.0878791	-5.87476	4.23e-09	2.15e-08
YKL055C	170.219	-0.516086	0.161199	-3.20155	0.00136693	0.00299631
YLR456W	187.914	-0.515252	0.191122	-2.69594	0.00701912	0.0134089
YHR019C	3934.27	-0.514928	0.110103	-4.6768	2.91e-06	1.03e-05
YNL115C	3669.31	-0.514576	0.1048	-4.91008	9.1e-07	3.46e-06
YGL119W	676.304	-0.513801	0.105948	-4.84957	1.24e-06	4.62e-06
YPR106W	1462.81	-0.513703	0.0891155	-5.76446	8.19e-09	4.04e-08
YDR125C	734.839	-0.513161	0.104081	-4.93042	8.21e-07	3.13e-06
YPR200C	93.5404	-0.513059	0.201915	-2.54097	0.0110547	0.0201569
YDR138W	571.326	-0.513047	0.111424	-4.60445	4.14e-06	1.43e-05
YNL333W	1166.75	-0.512844	0.136613	-3.754	0.000174	0.000456
YGR124W	4209.92	-0.512782	0.140221	-3.65695	0.000255	0.000647
YGR197C	3167.63	-0.511785	0.0772449	-6.62548	3.46e-11	2.18e-10
YBR221W-A	506.943	-0.511533	0.161462	-3.16813	0.00153421	0.00332918
YBL101C	1805.46	-0.511455	0.116307	-4.39744	1.1e-05	3.59e-05
YNL074C	11738.3	-0.51098	0.0844693	-6.0493	1.45e-09	7.75e-09
YML106W	2355.66	-0.510428	0.111005	-4.59824	4.26e-06	1.47e-05
YDR251W	3454.8	-0.509419	0.0753859	-6.75748	1.4e-11	9.27e-11
YNR066C	188.939	-0.509185	0.150187	-3.39033	0.000698	0.00162837
YDL101C	155.323	-0.508626	0.190155	-2.67479	0.00747758	0.0141955
YGL186C	5008.07	-0.508597	0.0708122	-7.18233	6.85e-13	5.2e-12
YGR130C	3171.16	-0.507175	0.101375	-5.00297	5.65e-07	2.21e-06
YJR019C	2345.46	-0.506966	0.122572	-4.13605	3.53e-05	0.000106
YFL026W	4323.1	-0.506492	0.176874	-2.86357	0.00418896	0.00840557
YER188W	150.502	-0.506208	0.171109	-2.95839	0.00309246	0.00635788
YER015W	1955.37	-0.5056	0.0871671	-5.80035	6.62e-09	3.3e-08
YLR158C	7614.48	-0.505468	0.0810917	-6.23329	4.57e-10	2.6e-09
YJL113W	592.527	-0.50501	0.14464	-3.4915	0.00048	0.00115961
YFL055W	907.716	-0.504728	0.146487	-3.44555	0.00057	0.00135679
YAL064C-A	119.675	-0.504236	0.175731	-2.86937	0.00411288	0.00826281
YLR155C	7513.74	-0.504187	0.0819988	-6.14871	7.81e-10	4.29e-09
YIR030W-A	139.827	-0.503982	0.162662	-3.09834	0.00194607	0.00414888
YHR044C	450.158	-0.503032	0.138854	-3.62273	0.000292	0.00073
YGL132W	162.72	-0.502953	0.156622	-3.21126	0.00132155	0.0029102
YLR157C	7558.66	-0.502757	0.0891592	-5.63887	1.71e-08	8.12e-08
YDL081C	3807.93	-0.502217	0.143286	-3.50499	0.000457	0.00110763
YPR047W	500.883	-0.501937	0.110495	-4.54263	5.56e-06	1.9e-05
YKL218C	855.979	-0.501493	0.0982412	-5.10471	3.31e-07	1.34e-06
YKR057W	1205.06	-0.501359	0.213813	-2.34485	0.0190345	0.0329217
YNL090W	282.75	-0.501179	0.150333	-3.3338	0.000857	0.00196541
YLR231C	5338.7	-0.501125	0.0796241	-6.29363	3.1e-10	1.79e-09
YIL013C	1016.2	-0.50101	0.0896023	-5.59149	2.25e-08	1.06e-07
YBR149W	5137	-0.500885	0.0827175	-6.05537	1.4e-09	7.49e-09
YNL239W	4825.66	-0.50049	0.104186	-4.80382	1.56e-06	5.75e-06
YPL262W	42547.6	-0.499784	0.0985166	-5.07309	3.91e-07	1.57e-06
YCL044C	1012.34	-0.499691	0.093753	-5.32986	9.83e-08	4.24e-07
YEL034W	12463.1	-0.499683	0.0752351	-6.64161	3.1e-11	1.97e-10
YHL042W	150.641	-0.499418	0.176418	-2.83087	0.00464217	0.00920999
YGR191W	5332.62	-0.499277	0.0867408	-5.75597	8.61e-09	4.23e-08
YNL033W	268.631	-0.498757	0.18089	-2.75724	0.0058291	0.0113395
YOR317W	20959.6	-0.498381	0.101754	-4.8979	9.69e-07	3.67e-06
YPR204W	1483.9	-0.497857	0.124755	-3.99069	6.59e-05	0.000187
YPL216W	1004.13	-0.49605	0.0868836	-5.70936	1.13e-08	5.51e-08
YJL167W	2392.41	-0.495778	0.0940803	-5.26973	1.37e-07	5.84e-07
YNL062C	600.327	-0.495693	0.163215	-3.03706	0.00238897	0.00502111
YOR058C	627.809	-0.495567	0.114907	-4.31277	1.61e-05	5.15e-05
YPL005W	853.034	-0.494662	0.12994	-3.80685	0.000141	0.000373
YLL050C	4960.31	-0.493324	0.0820278	-6.0141	1.81e-09	9.56e-09
YJL126W	331.474	-0.492868	0.11672	-4.22265	2.41e-05	7.45e-05
YBL034C	519.534	-0.492815	0.119021	-4.14059	3.46e-05	0.000104
YCR020W-B	180.858	-0.492786	0.156679	-3.14519	0.00165982	0.00358546
YMR294W-A	3179.29	-0.492652	0.081153	-6.07065	1.27e-09	6.84e-09
YHR086W	2623.16	-0.492194	0.0905406	-5.43616	5.44e-08	2.42e-07
YMR243C	8976.56	-0.492136	0.0835347	-5.8914	3.83e-09	1.95e-08
YIL119C	858.665	-0.492103	0.107939	-4.55909	5.14e-06	1.76e-05
YGR296C-A	289.856	-0.491879	0.164089	-2.99763	0.00272089	0.00566007
YML128C	16418.6	-0.491707	0.0786797	-6.24948	4.12e-10	2.36e-09
YGL151W	805.054	-0.491643	0.0900857	-5.4575	4.83e-08	2.16e-07
YNL034W	149.245	-0.490814	0.177607	-2.76349	0.00571877	0.0111379
YLR127C	1264.38	-0.490488	0.135889	-3.60949	0.000307	0.000766
YER083C	2046.98	-0.489301	0.0937297	-5.22034	1.79e-07	7.49e-07
YDL117W	506.167	-0.488393	0.13009	-3.75425	0.000174	0.000456
YML036W	208.696	-0.48839	0.14163	-3.44835	0.000564	0.00134519
YPR013C	857.175	-0.48828	0.110897	-4.40301	1.07e-05	3.51e-05
YGL052W	504.917	-0.48749	0.131627	-3.70358	0.000213	0.000548
YMR279C	484.91	-0.487341	0.125354	-3.88773	0.000101	0.000277
YOR377W	2266.31	-0.487274	0.0757585	-6.43194	1.26e-10	7.53e-10
YOL019W	300.57	-0.486325	0.175024	-2.77862	0.005459	0.0106692
YPR025C	797.855	-0.486005	0.155242	-3.13063	0.00174432	0.00374985
YPR060C	247.106	-0.485781	0.196791	-2.46851	0.0135677	0.0242501
YLR112W	74.5209	-0.485341	0.210703	-2.30344	0.021254	0.0364122
YPR053C	1991.19	-0.485317	0.0822155	-5.90298	3.57e-09	1.83e-08
YIL163C	144.226	-0.485021	0.180129	-2.69262	0.00708921	0.0135273
YDR545W	2266.32	-0.48502	0.121136	-4.00394	6.23e-05	0.000178
YDL125C	8441.03	-0.484991	0.0929978	-5.21509	1.84e-07	7.7e-07
YOR208W	1198.15	-0.484564	0.0935373	-5.18043	2.21e-07	9.18e-07
YMR086C-A	177.754	-0.48453	0.151352	-3.20134	0.00136788	0.00299743
YDR403W	564.316	-0.484432	0.111163	-4.35785	1.31e-05	4.24e-05
YMR222C	742.844	-0.483983	0.114546	-4.22523	2.39e-05	7.38e-05
YJL097W	887.081	-0.483961	0.119021	-4.06619	4.78e-05	0.00014
YER152C	2880.67	-0.48355	0.0930644	-5.19587	2.04e-07	8.48e-07
YMR094W	392.512	-0.483535	0.175472	-2.75562	0.00585807	0.0113862
YNL042W	745.543	-0.482875	0.121266	-3.98196	6.83e-05	0.000193
YNL108C	588.352	-0.482674	0.149175	-3.23562	0.00121377	0.00270221
YMR202W	1611.61	-0.4823	0.122911	-3.92397	8.71e-05	0.000241
YAL017W	6600.53	-0.482072	0.0771916	-6.24514	4.23e-10	2.42e-09
YOL065C	677.489	-0.481766	0.112341	-4.28843	1.8e-05	5.69e-05
YHR175W	1806.26	-0.481396	0.120984	-3.97902	6.92e-05	0.000195
YJL032W	254.251	-0.480784	0.203917	-2.35774	0.0183866	0.0319166
YNL220W	4380.7	-0.480531	0.0880286	-5.4588	4.79e-08	2.15e-07
YCR088W	1852.96	-0.480405	0.119203	-4.03014	5.57e-05	0.000161
YGR035W-A	197.948	-0.480405	0.151444	-3.17216	0.0015131	0.00329131
YMR140W	1307.45	-0.480357	0.100547	-4.77744	1.78e-06	6.5e-06
YGL175C	110.176	-0.479902	0.178537	-2.68796	0.00718895	0.0136942
YJR094W-A	1358.58	-0.47925	0.20085	-2.38611	0.0170278	0.0297819
YGR161W-C	1204.48	-0.479189	0.138126	-3.46922	0.000522	0.0012485
YIL105W-A	312.459	-0.478957	0.143777	-3.33124	0.000865	0.00198087
YDR475C	2820.55	-0.477635	0.0931617	-5.12695	2.94e-07	1.2e-06
YLR274W	780.359	-0.477622	0.103259	-4.62547	3.74e-06	1.31e-05
YCR032W	1726.48	-0.477328	0.0803433	-5.94111	2.83e-09	1.47e-08
YML125C	1120.58	-0.477305	0.135977	-3.51019	0.000448	0.00108856
YOL110W	2017.25	-0.477247	0.118802	-4.01715	5.89e-05	0.000169
YLL052C	1977.46	-0.476843	0.0830229	-5.74352	9.27e-09	4.54e-08
YHR032C-A	214.885	-0.476512	0.183892	-2.59126	0.00956263	0.0177017
YPL243W	805.127	-0.47629	0.113267	-4.20502	2.61e-05	8.03e-05
YBR118W	99874.1	-0.476252	0.0896454	-5.31262	1.08e-07	4.64e-07
YMR090W	5679.3	-0.475903	0.0891621	-5.3375	9.42e-08	4.08e-07
YBR207W	4481.94	-0.475623	0.117901	-4.0341	5.48e-05	0.000159
YKL010C	2902.96	-0.475474	0.0774818	-6.13659	8.43e-10	4.62e-09
YLR466W	1764.05	-0.475463	0.129807	-3.66284	0.000249	0.000634
YBR045C	538.251	-0.475209	0.149066	-3.18791	0.00143303	0.00313094
YDL238C	845.686	-0.475029	0.11826	-4.01683	5.9e-05	0.000169
YBR038W	558.552	-0.475012	0.117131	-4.05539	5.01e-05	0.000146
YHL027W	3953.88	-0.473163	0.0688544	-6.87193	6.33e-12	4.35e-11
YDR426C	209.818	-0.472082	0.159531	-2.95919	0.00308445	0.00634532
YER042W	716.077	-0.471423	0.108437	-4.34745	1.38e-05	4.43e-05
YDR271C	298.634	-0.470581	0.166876	-2.81994	0.00480329	0.00949025
YJR160C	435.72	-0.470327	0.120039	-3.9181	8.92e-05	0.000246
YLR299W	1804.48	-0.470196	0.092916	-5.06044	4.18e-07	1.67e-06
YHL028W	580.806	-0.469924	0.164292	-2.8603	0.00423239	0.0084846
YDR397C	752.56	-0.46985	0.11192	-4.1981	2.69e-05	8.25e-05
YPR155C	995.485	-0.468588	0.122148	-3.83624	0.000125	0.000334
YPR105C	827.098	-0.467745	0.104098	-4.49332	7.01e-06	2.36e-05
YGR247W	712.131	-0.467439	0.108227	-4.31905	1.57e-05	5.02e-05
YOL085C	102.017	-0.467136	0.212787	-2.19533	0.0281403	0.0469239
YGL059W	1193.85	-0.467017	0.117933	-3.96002	7.49e-05	0.000209426
YLR338W	275.93	-0.466973	0.139899	-3.33794	0.000844	0.0019404
YBR009C	2485.07	-0.466889	0.186896	-2.49812	0.0124855	0.0225046
YHR190W	6135.06	-0.46674	0.070777	-6.59452	4.27e-11	2.67e-10
YLL048C	5123.34	-0.466549	0.0727376	-6.41413	1.42e-10	8.44e-10
YKL179C	764.777	-0.4663	0.133655	-3.48883	0.000485	0.00117041
YPL170W	986.082	-0.465753	0.131344	-3.54604	0.000391	0.000963
YLR341W	122.567	-0.464693	0.176978	-2.6257	0.00864697	0.0161547
YBR239C	759.496	-0.463255	0.108322	-4.27664	1.9e-05	5.97e-05
YER190C-B	369.258	-0.463055	0.158675	-2.91826	0.0035199	0.00717274
YOR288C	336.267	-0.46248	0.159549	-2.89867	0.00374755	0.0075973
YGL086W	602.527	-0.461471	0.141468	-3.26201	0.00110623	0.00248263
YDL193W	858.85	-0.461211	0.105326	-4.3789	1.19e-05	3.88e-05
YPR093C	1065.06	-0.459602	0.0941285	-4.88271	1.05e-06	3.96e-06
YML118W	1165.89	-0.459319	0.099247	-4.62804	3.69e-06	1.29e-05
YPL028W	5084.65	-0.458738	0.122142	-3.75576	0.000173	0.000453389
YER001W	907.709	-0.458593	0.179111	-2.56038	0.0104559	0.0192064
YJR092W	431.59	-0.457684	0.130683	-3.50224	0.000461	0.00111789
YCR048W	1696.78	-0.456783	0.0825891	-5.53079	3.19e-08	1.46e-07
YAL044C	2037.13	-0.456202	0.0926446	-4.92421	8.47e-07	3.23e-06
YBL029C-A	1347.92	-0.455986	0.136407	-3.34282	0.000829	0.00191048
YLR467W	2285.53	-0.455925	0.121156	-3.76312	0.000167804	0.000441
YFL045C	3881.86	-0.455778	0.115819	-3.93526	8.31e-05	0.000231
YBR121C-A	269.293	-0.455733	0.183987	-2.47699	0.0132495	0.0237258
YPL057C	8576.8	-0.455261	0.0653501	-6.96649	3.25e-12	2.3e-11
YEL002C	3576.06	-0.454509	0.0745709	-6.09499	1.09e-09	5.92e-09
YCR017C	5935.54	-0.45326	0.0898771	-5.04311	4.58e-07	1.82e-06
YMR021C	1046.44	-0.452775	0.118701	-3.81442	0.000137	0.000362
YLR144C	1409.07	-0.451468	0.087542	-5.15716	2.51e-07	1.03e-06
YLR054C	428.583	-0.451104	0.110813	-4.07086	4.68e-05	0.000137
YOR170W	366.491	-0.451	0.154809	-2.91327	0.00357669	0.00728182
YHR106W	2104.23	-0.450917	0.0857974	-5.2556	1.48e-07	6.27e-07
YGR253C	3477.96	-0.450607	0.112997	-3.98778	6.67e-05	0.000189
YCR031C	4405.23	-0.450484	0.122181	-3.68703	0.000227	0.000582
YDL190C	2938.76	-0.450409	0.0793543	-5.67593	1.38e-08	6.62e-08
YPL119C	2181.55	-0.448985	0.136073	-3.29958	0.000968	0.00219813
YGL082W	1098.34	-0.448915	0.107347	-4.18191	2.89e-05	8.79e-05
YOL045W	524.775	-0.44875	0.155616	-2.8837	0.00393038	0.0079295
YMR119W-A	409.315	-0.448006	0.138106	-3.24394	0.0011789	0.00262983
YIL055C	430.584	-0.447222	0.123249	-3.62861	0.000285	0.000715
YIL078W	2779.92	-0.44713	0.155602	-2.87355	0.00405882	0.00816648
YEL077W-A	308.693	-0.446811	0.155558	-2.87231	0.00407484	0.00819584
YPR012W	219.17	-0.446515	0.147832	-3.02042	0.0025242	0.00528211
YIL075C	8143.87	-0.446399	0.0657358	-6.7908	1.12e-11	7.47e-11
YDL168W	4719.65	-0.446363	0.0835674	-5.34135	9.23e-08	4e-07
YGR289C	3780.38	-0.445996	0.0780713	-5.71267	1.11e-08	5.41e-08
YGR126W	252.126	-0.445693	0.130768	-3.40826	0.000654	0.00153685
YGL105W	1514.66	-0.445277	0.169257	-2.63077	0.00851924	0.0159378
YIL116W	1966.05	-0.444927	0.0781352	-5.69432	1.24e-08	5.97e-08
YBL049W	11987.6	-0.444726	0.0797424	-5.57703	2.45e-08	1.14e-07
YBR263W	4329.85	-0.444695	0.0940958	-4.72598	2.29e-06	8.24e-06
YOR396W	2245.44	-0.444597	0.116857	-3.80463	0.000142	0.000376
YDR065W	261.174	-0.444109	0.143696	-3.09062	0.0019974	0.0042502
YER121W	238.129	-0.444041	0.140821	-3.15322	0.00161478	0.00349382
YJR024C	1040.75	-0.443662	0.0933659	-4.75186	2.02e-06	7.32e-06
YLR359W	4348.89	-0.443537	0.0712712	-6.22323	4.87e-10	2.76e-09
YGL167C	3936.28	-0.443364	0.0855563	-5.18214	2.19e-07	9.1e-07
YPL242C	573.337	-0.443254	0.133284	-3.32564	0.000882	0.00201699
YIR019C	458.913	-0.443033	0.183352	-2.4163	0.015679	0.0275743
YGR117C	782.972	-0.442392	0.134501	-3.28914	0.00100494	0.00227366
YDR233C	6148.76	-0.441783	0.103189	-4.28128	1.86e-05	5.85e-05
YCR018C-A	156.889	-0.44125	0.191049	-2.30962	0.0209094	0.0358769
YLR260W	719.906	-0.440876	0.118718	-3.71366	0.000204	0.000528
YNL163C	1003.87	-0.439489	0.127917	-3.43573	0.000591	0.00140146
YJR074W	792.565	-0.438758	0.11751	-3.73378	0.000189	0.000491
YDR107C	890.915	-0.437947	0.120387	-3.63781	0.000275	0.000692
YMR062C	1431.66	-0.43782	0.124848	-3.50681	0.000454	0.00110126
YML133W-A	265.881	-0.437618	0.175182	-2.49808	0.0124869	0.0225046
YOL042W	740.523	-0.437436	0.104231	-4.1968	2.71e-05	8.29e-05
YER157W	567.161	-0.437031	0.107401	-4.06915	4.72e-05	0.000138
YMR301C	742.366	-0.436823	0.118337	-3.69136	0.000223	0.000573
YMR078C	848.423	-0.436502	0.10091	-4.32565	1.52e-05	4.88e-05
YJL196C	1169.59	-0.436086	0.108097	-4.03422	5.48e-05	0.000159
YBR098W	758.166	-0.435999	0.103953	-4.19418	2.74e-05	8.37e-05
YOL017W	260.331	-0.434667	0.149854	-2.9006	0.00372449	0.00755515
YDR182W	1240.43	-0.434572	0.101308	-4.28961	1.79e-05	5.66e-05
YDR202C	1159.47	-0.434452	0.122132	-3.55724	0.000375	0.000925
YGL131C	1445.43	-0.434015	0.0920921	-4.71283	2.44e-06	8.76e-06
YMR152W	1299.01	-0.433783	0.0895676	-4.84308	1.28e-06	4.76e-06
YMR113W	424.733	-0.433639	0.129589	-3.34627	0.000819	0.00189018
YML035C	2800.48	-0.433536	0.0852574	-5.08502	3.68e-07	1.48e-06
YOL082W	3057.75	-0.433188	0.0949423	-4.56265	5.05e-06	1.73e-05
YER023W	2695.92	-0.43282	0.0855196	-5.06106	4.17e-07	1.66e-06
YOR207C	1381.03	-0.431892	0.089405	-4.83073	1.36e-06	5.06e-06
YBR010W	4076.54	-0.431641	0.111105	-3.88499	0.000102	0.000279
YHR054C	2834.27	-0.43158	0.117249	-3.68087	0.000232	0.000595
YNL253W	891.069	-0.431382	0.106715	-4.04237	5.29e-05	0.000154
YBL078C	2303.27	-0.431276	0.137787	-3.13002	0.00174796	0.00375524
YMR161W	880.411	-0.431145	0.103282	-4.17444	2.99e-05	9.06e-05
YOR157C	1183.45	-0.430667	0.0908608	-4.73985	2.14e-06	7.74e-06
YFR030W	2852.56	-0.429879	0.105693	-4.06725	4.76e-05	0.000139
YDR319C	1861.22	-0.42951	0.0858227	-5.00462	5.6e-07	2.19e-06
YIL076W	1175.71	-0.428745	0.120477	-3.55872	0.000373	0.00092
YDR303C	729.523	-0.428714	0.0999017	-4.29136	1.78e-05	5.62e-05
YDL123W	2643.33	-0.428694	0.0801138	-5.35106	8.74e-08	3.8e-07
YDR170C	2864.17	-0.427031	0.0820262	-5.20603	1.93e-07	8.06e-07
YGL232W	449.022	-0.425853	0.128712	-3.30857	0.000938	0.0021353
YHL008C	2215.17	-0.425626	0.0871853	-4.88186	1.05e-06	3.97e-06
YJR008W	4340.99	-0.425018	0.0869474	-4.88822	1.02e-06	3.85e-06
YJR001W	3097.36	-0.424556	0.0914805	-4.64095	3.47e-06	1.22e-05
YCR061W	904.848	-0.424445	0.104587	-4.0583	4.94e-05	0.000144
YPL116W	354.344	-0.424095	0.119801	-3.54	0.0004	0.000984
YCR020C	613.864	-0.423925	0.123711	-3.42675	0.000611	0.00144405
YOR291W	1653.74	-0.423768	0.0841316	-5.03697	4.73e-07	1.88e-06
YOR019W	1437.11	-0.423538	0.0841571	-5.0327	4.84e-07	1.92e-06
YKR011C	763.759	-0.423009	0.130505	-3.24132	0.0011898	0.00265236
YHR016C	1744.05	-0.42211	0.0912403	-4.62636	3.72e-06	1.3e-05
YDL077C	637.199	-0.421801	0.0983126	-4.29041	1.78e-05	5.64e-05
YHR184W	166.824	-0.421359	0.16277	-2.58867	0.00963468	0.0178203
YBR175W	240.878	-0.421346	0.152904	-2.75562	0.00585818	0.0113862
YKL072W	329.792	-0.421071	0.1546	-2.72362	0.00645698	0.0124416
YHL012W	434.15	-0.420878	0.127424	-3.30296	0.000957	0.00217474
YIL149C	1213.29	-0.42058	0.0931959	-4.51286	6.4e-06	2.17e-05
YGR138C	5741.11	-0.42005	0.112872	-3.72147	0.000198	0.000514
YHR039C	2792.75	-0.42004	0.0712144	-5.89825	3.67e-09	1.88e-08
YIR020C-B	160.081	-0.419963	0.17429	-2.40957	0.0159715	0.0280445
YMR079W	1080.29	-0.419433	0.0952473	-4.40363	1.06e-05	3.5e-05
YNL339W-A	272.625	-0.419312	0.150328	-2.78931	0.00528209	0.0103689
YNR013C	1300.41	-0.41859	0.0960961	-4.35595	1.32e-05	4.28e-05
YPL169C	1105.55	-0.418439	0.0939604	-4.45335	8.45e-06	2.82e-05
YPR121W	497.671	-0.418184	0.125823	-3.32359	0.000889	0.00203048
YDL195W	4338.86	-0.418149	0.0870796	-4.80192	1.57e-06	5.79e-06
YMR031C	3873.64	-0.417627	0.0723075	-5.77571	7.66e-09	3.79e-08
YHL020C	984.818	-0.417235	0.0866042	-4.81772	1.45e-06	5.39e-06
YHR063W-A	1064.44	-0.41652	0.118414	-3.5175	0.000436	0.00106211
YFR014C	1332.27	-0.415629	0.0926555	-4.48574	7.27e-06	2.44e-05
YGL239C	151.665	-0.414941	0.16325	-2.54175	0.0110299	0.0201228
YNL046W	1394.96	-0.414821	0.0965477	-4.29654	1.73e-05	5.5e-05
YHR046C	234.557	-0.414716	0.171323	-2.42067	0.015492	0.0272741
YMR181C	6939.61	-0.414399	0.0690715	-5.99956	1.98e-09	1.04e-08
YHR142W	704.31	-0.414314	0.106329	-3.89654	9.76e-05	0.000268
YLR363C	313.981	-0.414045	0.124067	-3.33727	0.000846	0.00194375
YEL022W	986.76	-0.412807	0.115221	-3.58275	0.00034	0.000844
YLR348C	1058.91	-0.412606	0.107401	-3.84172	0.000122	0.000327
YPR194C	987.108	-0.411975	0.11831	-3.48215	0.000497	0.00119611
YMR247C	1818.86	-0.411413	0.102918	-3.99747	6.4e-05	0.000182
YKR046C	7532.94	-0.411408	0.103824	-3.96256	7.42e-05	0.000207
YLR240W	1359.76	-0.411098	0.101635	-4.04483	5.24e-05	0.000152
YOR263C	219.535	-0.410688	0.152226	-2.69788	0.00697822	0.0133422
YJR121W	125023	-0.410219	0.0800705	-5.12322	3e-07	1.22e-06
YDR433W	2146.26	-0.409884	0.100995	-4.05846	4.94e-05	0.000144
YOR181W	341.395	-0.409844	0.126694	-3.23491	0.00121682	0.00270809
YGL038C	1659.48	-0.409581	0.119285	-3.43362	0.000596	0.00141189
YNL339W-B	299.985	-0.409357	0.166915	-2.45249	0.0141872	0.0252159
YHR032W-A	316.464	-0.409277	0.152584	-2.68231	0.00731161	0.0139081
YPL052W	791.62	-0.409245	0.149544	-2.73661	0.00620752	0.0120059
YBR229C	1722.56	-0.408956	0.10299	-3.97085	7.16e-05	0.000201
YGL140C	3050.16	-0.408832	0.0805695	-5.07427	3.89e-07	1.56e-06
YMR306C-A	187.923	-0.408708	0.156929	-2.60441	0.00920313	0.0170835
YGR217W	674.198	-0.408275	0.112116	-3.64154	0.000271	0.000684
YPL283W-B	391.655	-0.408208	0.156619	-2.60638	0.00915057	0.0170001
YDR539W	1438.33	-0.407405	0.0958571	-4.25013	2.14e-05	6.65e-05
YDR066C	250.063	-0.407304	0.141218	-2.88421	0.00392393	0.00792055
YHR219C-A	308.153	-0.407276	0.160029	-2.54501	0.0109274	0.0199521
YBR159W	1827.07	-0.407188	0.0920872	-4.42176	9.79e-06	3.24e-05
YNR035C	2648.98	-0.406556	0.0757792	-5.36501	8.09e-08	3.53e-07
YHR005C	917.92	-0.405355	0.0966388	-4.19454	2.73e-05	8.36e-05
YMR306W	922	-0.405312	0.100552	-4.03088	5.56e-05	0.00016
YPL245W	329.409	-0.405157	0.154323	-2.62539	0.00865489	0.0161645
YGL010W	1389.69	-0.404894	0.100334	-4.03547	5.45e-05	0.000158
YER101C	909.553	-0.403946	0.0902526	-4.47573	7.62e-06	2.55e-05
YPR151C	1011.36	-0.403569	0.135403	-2.98049	0.00287783	0.00595875
YLR311C	946.561	-0.403054	0.118678	-3.3962	0.000683	0.00159831
YLR442C	470.031	-0.402608	0.108541	-3.70928	0.000208	0.000536
YKL150W	17410.2	-0.402195	0.0859684	-4.6784	2.89e-06	1.03e-05
YHR130C	265.605	-0.401858	0.155679	-2.58132	0.00984221	0.018164
YIL026C	683.189	-0.401465	0.121272	-3.31047	0.000931	0.00212231
YIL115C	3038.59	-0.401381	0.0979909	-4.0961	4.2e-05	0.000124
YEL004W	433.789	-0.401178	0.1137	-3.52841	0.000418	0.00102374
YAL040C	2943.46	-0.399976	0.0854753	-4.67943	2.88e-06	1.02e-05
YMR252C	699.682	-0.399245	0.102196	-3.90665	9.36e-05	0.000257
YBL113W-A	382.399	-0.398808	0.136048	-2.93138	0.00337464	0.00690197
YDR067C	513.898	-0.398543	0.154321	-2.58255	0.00980723	0.0181044
YNL092W	350.25	-0.398353	0.12326	-3.2318	0.00123012	0.00273497
YIL129C	3053.23	-0.397408	0.0938943	-4.23251	2.31e-05	7.16e-05
YHR042W	5281.34	-0.39736	0.110281	-3.60315	0.000314	0.000784
YER034W	188.844	-0.396551	0.14805	-2.67849	0.00739543	0.0140475
YLR337C	1383.99	-0.396502	0.108057	-3.66938	0.000243	0.00062
YIL153W	1369.51	-0.396037	0.094465	-4.19242	2.76e-05	8.43e-05
YKL045W	812.912	-0.395671	0.125414	-3.15493	0.00160538	0.00347461
YDR411C	2470.13	-0.395658	0.0843654	-4.68981	2.73e-06	9.75e-06
YLR034C	3988.87	-0.395209	0.0876798	-4.50741	6.56e-06	2.22e-05
YOL143C	4945.84	-0.394552	0.080852	-4.87993	1.06e-06	4e-06
YNL305C	14680.7	-0.394539	0.0905038	-4.35937	1.3e-05	4.22e-05
YJL132W	1008.14	-0.394252	0.143971	-2.73841	0.00617373	0.0119474
YBR094W	1035.15	-0.393944	0.0921667	-4.27425	1.92e-05	6.03e-05
YAL016W	6608.93	-0.39379	0.0654854	-6.0134	1.82e-09	9.59e-09
YMR238W	1335.32	-0.393657	0.0995137	-3.95581	7.63e-05	0.000213
YBR157C	582.254	-0.393479	0.152084	-2.58724	0.00967486	0.0178897
YNL084C	1383.57	-0.392602	0.124937	-3.1424	0.00167567	0.00361504
YOR002W	4055.51	-0.391835	0.0733257	-5.34376	9.1e-08	3.95e-07
YDL160C	2848.26	-0.391746	0.0749971	-5.22348	1.76e-07	7.37e-07
YFL007W	4698.96	-0.391183	0.111825	-3.49819	0.000468	0.0011338
YOL150C	1001.37	-0.391036	0.101686	-3.84554	0.00012	0.000323
YNL194C	6349.67	-0.390643	0.0703533	-5.55259	2.81e-08	1.3e-07
YLR410W-B	1827.24	-0.390592	0.109958	-3.5522	0.000382	0.000942
YDL156W	226.663	-0.390462	0.142414	-2.74173	0.0061116	0.0118375
YGL162W	512.684	-0.389915	0.115093	-3.38782	0.000705	0.00164281
YDR023W	2029.35	-0.389689	0.147507	-2.64184	0.0082456	0.0154778
YBL076C	3488.39	-0.389663	0.148201	-2.62928	0.00855662	0.0159988
YGR237C	840.989	-0.389608	0.0974714	-3.99715	6.41e-05	0.000182
YFR051C	1476.22	-0.388386	0.0901557	-4.30794	1.65e-05	5.25e-05
YJR153W	308.198	-0.388071	0.135111	-2.87223	0.00407587	0.00819584
YMR192W	394.658	-0.388059	0.112498	-3.44948	0.000562	0.00134009
YPL007C	464.569	-0.387533	0.115988	-3.34116	0.000834	0.00192064
YKL132C	502.917	-0.387444	0.110192	-3.51607	0.000438	0.00106665
YDR071C	1001.76	-0.386393	0.136638	-2.82785	0.00468619	0.00928809
YOR217W	792.992	-0.386264	0.100855	-3.82989	0.000128	0.000342
YBR096W	649.523	-0.385783	0.106572	-3.61994	0.000295	0.000738
YOR299W	1409.71	-0.385456	0.101093	-3.81287	0.000137	0.000364
YKR066C	17244.7	-0.384825	0.0922914	-4.16967	3.05e-05	9.23e-05
YOR124C	2582.76	-0.384261	0.100694	-3.81612	0.000136	0.00036
YNR026C	288.904	-0.38319	0.135524	-2.82748	0.00469165	0.00929162
YNL297C	2042.49	-0.382661	0.0848955	-4.50743	6.56e-06	2.22e-05
YPR032W	1010.43	-0.381991	0.0875419	-4.36352	1.28e-05	4.14e-05
YKR103W	475.763	-0.38195	0.138886	-2.7501	0.00595774	0.0115562
YHR007C-A	395.573	-0.381691	0.144664	-2.63847	0.00832822	0.0156154
YOL027C	3138.03	-0.381206	0.0906805	-4.20384	2.62e-05	8.06e-05
YJR045C	39925	-0.380761	0.0672585	-5.66115	1.5e-08	7.19e-08
YJL094C	4513.1	-0.380674	0.10106	-3.76681	0.000165	0.000435
YKL065C	3797.31	-0.380527	0.0892568	-4.26328	2.01e-05	6.31e-05
YMR203W	5882.86	-0.380315	0.0744454	-5.10865	3.24e-07	1.31e-06
YOR069W	839.088	-0.379515	0.125279	-3.02937	0.00245066	0.00513786
YCL035C	6118.36	-0.379463	0.108865	-3.48563	0.000491	0.00118317
YMR207C	1174.27	-0.379326	0.104834	-3.61835	0.000296	0.000741
YGR129W	318.002	-0.378915	0.139404	-2.71811	0.00656563	0.0126291
YEL009C	37802.8	-0.378856	0.067381	-5.62259	1.88e-08	8.89e-08
YLL029W	4542.92	-0.378076	0.0826873	-4.57236	4.82e-06	1.66e-05
YOR321W	1795.7	-0.377785	0.120657	-3.13108	0.00174167	0.00374542
YCL046W	208.73	-0.377483	0.165169	-2.28543	0.0222875	0.0380658
YOR102W	913.221	-0.377014	0.0958876	-3.93183	8.43e-05	0.000234
YLR370C	2305.49	-0.375528	0.0896313	-4.1897	2.79e-05	8.52e-05
YHR047C	832.075	-0.375495	0.117078	-3.20723	0.00134021	0.00294644
YJL029C	787.852	-0.374896	0.107652	-3.48248	0.000497	0.00119511
YLR046C	1340.13	-0.374588	0.0937409	-3.99599	6.44e-05	0.000183
YIR030C	182.477	-0.374272	0.150926	-2.47984	0.013144	0.0235431
YJR138W	1143.63	-0.373732	0.0985804	-3.79114	0.00015	0.000397
YGR080W	650.131	-0.373445	0.102778	-3.63352	0.00028	0.000702
YIL047C-A	3389.3	-0.372805	0.0890385	-4.18701	2.83e-05	8.61e-05
YPL249C	816	-0.372512	0.0928054	-4.01391	5.97e-05	0.000171
YDR014W	570.326	-0.372149	0.15362	-2.42254	0.0154126	0.0271608
YCR041W	187.517	-0.372113	0.162396	-2.29139	0.0219407	0.0375597
YML012C-A	629.531	-0.371838	0.13297	-2.79641	0.00516733	0.0101555
YCR093W	2054.06	-0.371054	0.115782	-3.20477	0.00135168	0.00296387
YAL008W	2540.2	-0.369262	0.0948317	-3.89387	9.87e-05	0.00027
YDR263C	526	-0.369021	0.11371	-3.24528	0.00117334	0.0026198
YHR008C	16035.1	-0.368957	0.127125	-2.90231	0.00370424	0.00751861
YDR346C	2287.69	-0.367333	0.134389	-2.73337	0.00626906	0.0121109
YOR270C	7510.28	-0.367112	0.06584	-5.57582	2.46e-08	1.15e-07
YGL008C	65117.7	-0.365974	0.162352	-2.2542	0.0241834	0.0409587
YGR266W	464.352	-0.365739	0.127749	-2.86296	0.0041971	0.00841937
YLL012W	303.404	-0.364984	0.142116	-2.56821	0.0102224	0.0188138
YPR092W	267.191	-0.364196	0.128446	-2.8354	0.0045769	0.00909398
YNL098C	2160.72	-0.364107	0.0855632	-4.25541	2.09e-05	6.51e-05
YGL161C	2125.19	-0.36406	0.10464	-3.47918	0.000503	0.00120687
YDR304C	4409.65	-0.363843	0.0784939	-4.63531	3.56e-06	1.25e-05
YPL283W-A	283.589	-0.3636	0.139303	-2.61014	0.00905058	0.016833
YJL036W	1145.54	-0.362836	0.124795	-2.90746	0.00364378	0.00741164
YDL020C	4512.08	-0.362321	0.129845	-2.79041	0.00526406	0.0103396
YLR453C	231.381	-0.362205	0.134809	-2.6868	0.00721392	0.0137357
YJR059W	2758.57	-0.362149	0.101859	-3.55539	0.000377	0.000931
YMR110C	12517.4	-0.361037	0.0837057	-4.31317	1.61e-05	5.14e-05
YLR232W	804.653	-0.360598	0.105882	-3.40567	0.00066	0.00154984
YIL088C	6242.49	-0.360595	0.0750631	-4.80389	1.56e-06	5.75e-06
YBR164C	578.45	-0.360568	0.135078	-2.66934	0.00760001	0.014383
YPR175W	402.877	-0.360556	0.142212	-2.53533	0.011234	0.0204727
YGR271W	1553.77	-0.359834	0.120991	-2.97406	0.00293889	0.00607202
YIL073C	878.245	-0.359447	0.090221	-3.98407	6.77e-05	0.000191
YDR124W	888.573	-0.35899	0.0900039	-3.98861	6.65e-05	0.000188
YBR248C	541.537	-0.358566	0.131426	-2.72828	0.00636662	0.0122816
YDR269C	217.331	-0.358358	0.150955	-2.37394	0.0175996	0.0306884
YEL062W	470.445	-0.357755	0.105421	-3.39359	0.00069	0.00161192
YLR119W	278.627	-0.357252	0.141711	-2.52099	0.0117024	0.0212511
YHR154W	498.585	-0.356912	0.159883	-2.23233	0.0255929	0.0431602
YLR306W	297.713	-0.356082	0.124557	-2.85879	0.00425266	0.0085155
YDR373W	734.862	-0.355917	0.134041	-2.65527	0.00792444	0.0149253
YKL067W	11609.7	-0.355077	0.0913693	-3.88618	0.000102	0.000278
YOR355W	918.106	-0.354846	0.115485	-3.07267	0.00212155	0.00449294
YCL019W	1693.78	-0.354303	0.130458	-2.71585	0.00661064	0.0127047
YMR220W	1160.69	-0.354238	0.0890621	-3.97742	6.97e-05	0.000196
YNR065C	851.299	-0.354062	0.100838	-3.51122	0.000446	0.00108515
YML022W	1584.34	-0.353834	0.117343	-3.01538	0.00256657	0.00536239
YJL170C	446.421	-0.35336	0.111394	-3.17216	0.00151307	0.00329131
YOR218C	199.256	-0.353185	0.149734	-2.35876	0.0183363	0.0318623
YNL284C-B	6335.54	-0.352956	0.145042	-2.43347	0.0149551	0.0264052
YKR104W	247.08	-0.352941	0.138573	-2.54697	0.0108664	0.0198678
YKR049C	3912.37	-0.352492	0.0792044	-4.45041	8.57e-06	2.85e-05
YJL015C	402.695	-0.352486	0.129515	-2.72158	0.006497	0.0125115
YNL284C-A	554.724	-0.352471	0.117047	-3.01136	0.00260084	0.00542551
YML104C	662.149	-0.352444	0.114093	-3.08908	0.00200776	0.00426953
YOL073C	2020.82	-0.352106	0.0855003	-4.11818	3.82e-05	0.000114
YHR064C	4812.79	-0.352079	0.103468	-3.4028	0.000667	0.00156459
YGR199W	2096.35	-0.35186	0.0861375	-4.08487	4.41e-05	0.00013
YEL064C	681.262	-0.350999	0.116434	-3.01457	0.00257346	0.00537509
YEL025C	2415.97	-0.350973	0.0894047	-3.92567	8.65e-05	0.000239
YLR349W	454.933	-0.350499	0.116169	-3.01716	0.00255159	0.00533608
YLR168C	1929.27	-0.350393	0.146814	-2.38664	0.0170032	0.0297545
YPL270W	4506.91	-0.349934	0.0986548	-3.54705	0.00039	0.00096
YPL104W	720.836	-0.349646	0.120081	-2.91174	0.00359421	0.00731303
YOR103C	942.953	-0.349552	0.093951	-3.72057	0.000199	0.000515
YDR425W	742.31	-0.34943	0.122311	-2.85691	0.0042779	0.00855836
YEL007W	928.411	-0.349422	0.106377	-3.28475	0.00102072	0.00230774
YMR165C	3528.7	-0.349264	0.114757	-3.0435	0.00233842	0.00492261
YPR059C	670.001	-0.349019	0.137053	-2.54661	0.0108775	0.0198827
YPL155C	274.674	-0.348652	0.129031	-2.70207	0.00689083	0.0131864
YMR237W	1459.59	-0.347713	0.086197	-4.03393	5.49e-05	0.000159
YKL111C	294.841	-0.347458	0.134383	-2.58557	0.00972174	0.0179664
YDR451C	218.305	-0.347402	0.135733	-2.55944	0.010484	0.0192528
YPL048W	11608.3	-0.347214	0.0861518	-4.03025	5.57e-05	0.000161
YOR228C	2485.41	-0.346655	0.087088	-3.98051	6.88e-05	0.000194
YKL140W	1277.35	-0.346109	0.0969782	-3.56894	0.000358	0.000887
YHL044W	617.101	-0.345947	0.114321	-3.0261	0.00247727	0.00518877
YOR120W	4793.69	-0.345664	0.13333	-2.59254	0.0095269	0.0176453
YDL025C	3395.51	-0.345404	0.0954293	-3.61948	0.000295	0.000739
YJL149W	1333.42	-0.345366	0.120429	-2.8678	0.00413343	0.00830161
YLR209C	1302.15	-0.344495	0.084512	-4.07628	4.58e-05	0.000134
YBR014C	1160.98	-0.344425	0.0966154	-3.56491	0.000364	0.0009
YJR066W	1900.12	-0.344313	0.0795948	-4.32583	1.52e-05	4.87e-05
YGR290W	563.626	-0.343809	0.12121	-2.83649	0.0045613	0.00906569
YLR418C	699.443	-0.343657	0.108589	-3.16476	0.0015521	0.00336582
YDR001C	8061.88	-0.342773	0.074038	-4.6297	3.66e-06	1.28e-05
YKL151C	8417.09	-0.342066	0.103896	-3.29238	0.000993	0.00225062
YKL085W	32432.9	-0.34181	0.10608	-3.22218	0.00127218	0.0028126
YOR121C	1992.94	-0.341522	0.118712	-2.8769	0.00401598	0.00808756
YIL114C	313.546	-0.341353	0.137591	-2.48093	0.0131041	0.0234778
YDR224C	5418.43	-0.340609	0.119326	-2.85444	0.00431128	0.00861483
YPR026W	5625.75	-0.34024	0.0956171	-3.55836	0.000373	0.000921
YPL110C	869.383	-0.340231	0.100119	-3.39827	0.000678	0.00158847
YDL142C	1055.78	-0.339929	0.0881069	-3.85815	0.000114	0.000309
YPL149W	1291.26	-0.339762	0.117647	-2.88798	0.00387721	0.00784115
YGR106C	5469.77	-0.339485	0.0751517	-4.51733	6.26e-06	2.12e-05
YHR071W	4960.8	-0.339315	0.0776177	-4.37161	1.23e-05	4e-05
YLR293C	4265.18	-0.33931	0.111932	-3.03138	0.00243435	0.00510688
YML133W-B	305.912	-0.338842	0.148526	-2.28136	0.022527	0.0383865
YMR108W	3351.93	-0.338817	0.0919471	-3.68491	0.000229	0.000586
YBR249C	1643.36	-0.338783	0.144352	-2.34692	0.0189293	0.0327482
YLL051C	5787.83	-0.338685	0.0894243	-3.78739	0.000152	0.000402
YBL077W	644.85	-0.338644	0.155558	-2.17697	0.0294828	0.0489795
YER028C	331.044	-0.33842	0.136228	-2.48422	0.0129834	0.0232932
YKL062W	3892.15	-0.338193	0.101561	-3.32994	0.000869	0.00198877
YHR201C	603.99	-0.337012	0.121576	-2.77202	0.00557088	0.0108657
YIL045W	2442.91	-0.336533	0.119015	-2.82765	0.00468916	0.00928945
YNL079C	3609.66	-0.336319	0.0826186	-4.07075	4.69e-05	0.000137
YNL040W	678.855	-0.335817	0.104338	-3.21857	0.00128832	0.00284452
YJR020W	598.565	-0.33548	0.150144	-2.23439	0.0254576	0.0429644
YNL219C	2187.23	-0.335211	0.0831036	-4.03365	5.49e-05	0.000159
YKL017C	436.628	-0.335209	0.107089	-3.13019	0.00174693	0.00375423
YDL131W	4388.18	-0.334827	0.0835367	-4.00814	6.12e-05	0.000175
YOR249C	458.212	-0.333823	0.123485	-2.70334	0.00686475	0.0131478
YFL014W	81839.4	-0.333789	0.102561	-3.25456	0.00113569	0.00254192
YNR001C	96863.3	-0.33372	0.0948726	-3.51755	0.000436	0.00106211
YIR021W	287.118	-0.333583	0.12498	-2.66909	0.00760581	0.01439
YLR354C	8194.81	-0.333486	0.0862231	-3.86771	0.00011	0.000298
YER158W-A	862.45	-0.33339	0.105414	-3.16266	0.00156333	0.00338798
YMR085W	446.258	-0.333099	0.142981	-2.32968	0.0198233	0.0341358
YDR379W	1287.17	-0.332662	0.099782	-3.33389	0.000856	0.00196541
YDR432W	4882.18	-0.332306	0.0785746	-4.22918	2.35e-05	7.26e-05
YPL196W	2511.61	-0.332048	0.135674	-2.4474	0.0143891	0.0255408
YBR121C	3191.2	-0.331614	0.137838	-2.40583	0.0161359	0.0283109
YBR170C	1199.13	-0.331609	0.0886653	-3.74001	0.000184	0.000481
YOR127W	1266.11	-0.331508	0.0945715	-3.50537	0.000456	0.00110683
YOR215C	3361.01	-0.331344	0.113377	-2.92249	0.00347241	0.0070911
YLR467C-A	435.332	-0.330585	0.148545	-2.22548	0.0260487	0.0437964
YIL121W	4717.89	-0.330472	0.0902086	-3.66342	0.000249	0.000633
YLR065C	634.491	-0.329633	0.108792	-3.02995	0.00244596	0.00512961
YLR130C	16901.3	-0.329329	0.12771	-2.57872	0.00991665	0.0182912
YKR005C	222.947	-0.327856	0.147979	-2.21555	0.0267221	0.0447823
YDR436W	1981.61	-0.327752	0.103727	-3.15976	0.00157899	0.00341859
YDR148C	17999.5	-0.327419	0.0778689	-4.20475	2.61e-05	8.04e-05
YOR020W-A	2296	-0.326921	0.0885924	-3.69017	0.000224	0.000575
YHR041C	671.876	-0.326334	0.112409	-2.90309	0.00369501	0.00750444
YOR328W	4298.15	-0.32621	0.0855156	-3.81462	0.000136	0.000362
YDR005C	1327.85	-0.325794	0.0851591	-3.82571	0.00013	0.000347
YJL153C	1654.27	-0.325772	0.131099	-2.48492	0.012958	0.0232597
YDR209C	548.941	-0.325617	0.1378	-2.36297	0.018129	0.0315184
YCL061C	447.067	-0.325536	0.116853	-2.78585	0.00533871	0.0104677
YIL115W-A	485.078	-0.323907	0.119228	-2.7167	0.00659371	0.0126795
YCR083W	1987.57	-0.323604	0.0882204	-3.66813	0.000244	0.000622
YFL033C	1170.36	-0.323436	0.0928615	-3.48299	0.000496	0.00119323
YFL057C	729.224	-0.322843	0.112102	-2.87991	0.00397787	0.00801806
YDR222W	1051.65	-0.322842	0.100529	-3.21144	0.00132072	0.00290933
YKR009C	3400.01	-0.32257	0.143399	-2.24946	0.0244833	0.0414562
YOL083W	1492.58	-0.322513	0.104762	-3.07852	0.00208033	0.00441401
YAR002C-A	2654.63	-0.322443	0.0851531	-3.78662	0.000153	0.000403
YKL219W	548.624	-0.320931	0.132333	-2.42518	0.0153007	0.02698
YIL017C	1901.47	-0.32054	0.108476	-2.95492	0.00312748	0.00642396
YOL075C	1691.91	-0.32035	0.0768107	-4.17064	3.04e-05	9.19e-05
YDR313C	1872.16	-0.319885	0.0811183	-3.94344	8.03e-05	0.000223
YOL018C	946.014	-0.319176	0.0990108	-3.22365	0.0012657	0.00280011
YDR034C-D	1877.25	-0.317457	0.133728	-2.3739	0.0176011	0.0306884
YCR089W	1622.22	-0.316901	0.0923522	-3.43143	0.0006	0.00142234
YDR519W	1067.2	-0.316589	0.0987521	-3.2059	0.00134641	0.00295618
YDL110C	1772.03	-0.316521	0.109978	-2.87805	0.00400143	0.00806312
YJL163C	2424.62	-0.316462	0.105276	-3.00602	0.00264687	0.00551638
YPR080W	97149.5	-0.314988	0.0877612	-3.58915	0.000332	0.000824
YER009W	2211.79	-0.314687	0.0972542	-3.23572	0.00121338	0.00270221
YDL178W	1766.76	-0.314408	0.0798208	-3.93893	8.18e-05	0.000227
YMR291W	1622.97	-0.314245	0.114461	-2.74544	0.0060429	0.0117078
YOR167C	2130.43	-0.314018	0.13576	-2.31304	0.0207204	0.03558
YOR016C	1510.69	-0.313976	0.0862435	-3.64057	0.000272	0.000686
YBR033W	1896.88	-0.313829	0.084876	-3.6975	0.000218	0.00056
YDR283C	1495.26	-0.313814	0.0986737	-3.18032	0.00147111	0.00320369
YER020W	3315.52	-0.313398	0.132978	-2.35676	0.018435	0.0319923
YNR055C	3529.65	-0.313366	0.0828534	-3.78218	0.000155	0.00041
YGR088W	12964.2	-0.313353	0.12389	-2.52928	0.0114296	0.0208065
YMR208W	1122.11	-0.313215	0.100858	-3.10551	0.00189949	0.00405475
YDL073W	1085.13	-0.313067	0.087221	-3.58936	0.000331	0.000824
YDR442W	352.911	-0.312935	0.124683	-2.50984	0.0120786	0.0218631
YAL002W	1695.04	-0.31288	0.0964332	-3.24453	0.00117644	0.00262522
YJL178C	1175.08	-0.312624	0.0885368	-3.53101	0.000414	0.00101446
YLR099C	1221.59	-0.312473	0.105359	-2.9658	0.00301894	0.00622011
YDR357C	843.559	-0.310199	0.139886	-2.21752	0.0265875	0.0446014
YDR457W	5188.92	-0.310029	0.0705033	-4.39737	1.1e-05	3.59e-05
YBL074C	239.109	-0.30986	0.140341	-2.20792	0.0272501	0.0455422
YNL010W	1334.05	-0.309779	0.111071	-2.78901	0.00528702	0.0103755
YER036C	5881.64	-0.308989	0.10115	-3.05478	0.00225229	0.00475026
YJR041C	606.731	-0.308567	0.139067	-2.21883	0.0264981	0.0444738
YDR210W-B	1741.53	-0.308438	0.134629	-2.29103	0.0219617	0.0375861
YCL055W	281.046	-0.308316	0.136343	-2.26133	0.0237386	0.0402666
YDR458C	1132.57	-0.308306	0.102887	-2.99655	0.00273055	0.00567663
YLR201C	2925.8	-0.307566	0.0932046	-3.2999	0.000967	0.00219637
YFR013W	905.616	-0.307048	0.0911319	-3.36927	0.000754	0.00175009
YPL150W	1116.43	-0.307017	0.0984456	-3.11865	0.00181683	0.00389695
YER152W-A	764.77	-0.306751	0.127072	-2.41401	0.0157782	0.0277269
YHR209W	522.486	-0.306339	0.110483	-2.77273	0.0055588	0.0108452
YGR224W	580.615	-0.306302	0.137931	-2.22069	0.0263721	0.0442951
YPR197C	591.542	-0.306214	0.103202	-2.96713	0.0030059	0.00619661
YGL053W	1446.53	-0.305696	0.0845176	-3.61695	0.000298	0.000745
YLR309C	2663.3	-0.305588	0.128516	-2.37783	0.0174149	0.0303797
YPL230W	1948.67	-0.305397	0.0813724	-3.75308	0.000175	0.000458
YNL043C	560.146	-0.304744	0.106399	-2.86417	0.00418103	0.00839217
YKL188C	876.444	-0.304117	0.0942958	-3.22514	0.0012591	0.00278791
YGL051W	738.799	-0.304002	0.0982365	-3.0946	0.00197081	0.00419763
YJR033C	1215.62	-0.303987	0.104658	-2.90457	0.00367755	0.00747352
YDR099W	6159.8	-0.303797	0.0732439	-4.14775	3.36e-05	0.000101
YBL100W-B	1547.32	-0.303582	0.114173	-2.65897	0.00783789	0.0147789
YPL125W	1418.7	-0.303537	0.0839642	-3.61508	0.0003	0.00075
YOR087W	719.8	-0.303099	0.0930724	-3.25659	0.00112759	0.00252717
YLR452C	757.977	-0.302009	0.122922	-2.45692	0.0140133	0.0249597
YDR381W	3477.32	-0.301654	0.0856035	-3.52385	0.000425	0.00103999
YOR141C	1812.92	-0.301267	0.0791517	-3.8062	0.000141	0.000374
YMR280C	4133.83	-0.301012	0.0879721	-3.42167	0.000622	0.00146952
YGR125W	1814.54	-0.300738	0.0783889	-3.83649	0.000125	0.000334
YDR203W	296.526	-0.300735	0.13314	-2.25878	0.023897	0.0405044
YPR036W	3289.25	-0.299915	0.0766252	-3.91406	9.08e-05	0.00025
YKL168C	993.375	-0.299407	0.10223	-2.92875	0.00340332	0.00695786
YJL070C	704.524	-0.299354	0.121738	-2.45901	0.0139322	0.024836
YPL185W	780.16	-0.299268	0.107693	-2.77889	0.00545443	0.0106634
YBR111C	3242.57	-0.299222	0.0946547	-3.16119	0.00157125	0.00340404
YER087W	549.839	-0.299114	0.105946	-2.82327	0.00475361	0.00940598
YPL016W	621.766	-0.29907	0.10978	-2.72426	0.00644453	0.0124212
YOL064C	872.094	-0.299067	0.111923	-2.67209	0.00753798	0.0142919
YKR102W	778.639	-0.29901	0.101542	-2.94468	0.00323286	0.0066282
YBR273C	1283.09	-0.298957	0.0834637	-3.58189	0.000341	0.000846
YNL157W	3071.8	-0.298856	0.0796636	-3.75148	0.000176	0.00046
YDR335W	4222.6	-0.298582	0.0931496	-3.20541	0.00134872	0.00296029
YKL129C	1974.78	-0.298171	0.0988726	-3.01571	0.00256377	0.00535988
YCL045C	2403.29	-0.297909	0.0791645	-3.76316	0.000168	0.000441
YMR086W	1672.57	-0.297654	0.0997488	-2.98403	0.00284478	0.00589396
YBL088C	1671.25	-0.297475	0.0887331	-3.35247	0.000801	0.00185126
YLR353W	442.88	-0.297218	0.121794	-2.44034	0.0146736	0.0259837
YLR241W	3161.3	-0.296984	0.077429	-3.83556	0.000125	0.000335
YGR071C	451.826	-0.296472	0.11739	-2.52552	0.0115527	0.0210135
YMR218C	606.942	-0.296393	0.105585	-2.80716	0.00499801	0.00985461
YOR259C	2646.6	-0.296282	0.108461	-2.73168	0.0063012	0.0121695
YDL111C	694.32	-0.296253	0.0972976	-3.04481	0.00232824	0.00490271
YAL026C	1440.08	-0.296233	0.102658	-2.88562	0.00390641	0.00788829
YGR100W	1493.26	-0.296002	0.0821237	-3.60434	0.000313	0.00078
YCR024C-A	8315.82	-0.294492	0.0847367	-3.47538	0.00051	0.00122279
YCR065W	507.096	-0.29386	0.130059	-2.25943	0.0238567	0.0404567
YCL008C	1543.64	-0.293849	0.0943782	-3.11353	0.00184865	0.00395886
YNL008C	1631.71	-0.293343	0.0925201	-3.17059	0.00152129	0.00330544
YGR094W	3630.61	-0.293182	0.109121	-2.68676	0.00721484	0.0137357
YJL016W	2818.58	-0.29304	0.102817	-2.85013	0.00437016	0.00872727
YBR283C	4590.43	-0.291803	0.0801752	-3.63957	0.000273	0.000688
YER105C	2192.4	-0.291393	0.0941821	-3.09393	0.00197524	0.00420571
YGR077C	1843.79	-0.291249	0.0879312	-3.31224	0.000926	0.00210965
YER178W	17964.6	-0.290863	0.115939	-2.50876	0.0121154	0.0219238
YLR419W	644.602	-0.290861	0.112103	-2.59458	0.00947061	0.0175557
YFR050C	3721.91	-0.290703	0.072184	-4.02725	5.64e-05	0.000162
YHR056C	3626.68	-0.290353	0.106331	-2.73066	0.00632083	0.0122003
YGL096W	1263.44	-0.290296	0.090544	-3.20613	0.00134531	0.00295506
YHR211W	1368.36	-0.290136	0.11762	-2.46673	0.0136352	0.0243511
YOR036W	1597.08	-0.289725	0.0903961	-3.20506	0.00135032	0.00296186
YLR035C-A	3253.34	-0.289375	0.118844	-2.43491	0.0148955	0.0263139
YKL039W	3691.17	-0.289226	0.0932105	-3.10294	0.00191611	0.00408762
YLL020C	1328.01	-0.287394	0.10979	-2.61767	0.00885327	0.0165166
YOR223W	812.922	-0.287232	0.11268	-2.54909	0.0108005	0.0197528
YML023C	823.313	-0.286351	0.096787	-2.95857	0.00309074	0.0063563
YDL164C	500.827	-0.285833	0.122334	-2.33649	0.0194655	0.0335995
YIL002C	806.769	-0.285316	0.105264	-2.71048	0.00671855	0.0129002
YHR030C	660.877	-0.284979	0.0993023	-2.86981	0.00410718	0.00825384
YOR085W	1769.82	-0.284611	0.0836856	-3.40096	0.000671	0.00157348
YKL164C	4370.44	-0.284199	0.11634	-2.44283	0.0145724	0.0258387
YFL056C	804.517	-0.284145	0.100483	-2.82779	0.00468708	0.00928809
YPL006W	8126.13	-0.283663	0.069599	-4.07568	4.59e-05	0.000135
YBR298C	6245.05	-0.283023	0.0786877	-3.59679	0.000322	0.000802
YDL112W	908.344	-0.282935	0.124886	-2.26556	0.0234786	0.0398355
YER111C	609.97	-0.282931	0.11809	-2.39588	0.0165804	0.0290602
YFL002W-A	1868.86	-0.282804	0.104477	-2.70685	0.00679258	0.0130282
YBL030C	49273.8	-0.282213	0.117417	-2.40351	0.0162384	0.0284831
YFL044C	1697.14	-0.281255	0.0963471	-2.91919	0.00350943	0.00715795
YGL063W	683.399	-0.281191	0.129315	-2.17447	0.0296702	0.0492785
YNL044W	829.214	-0.281182	0.0934998	-3.0073	0.00263575	0.00549492
YOR052C	2388.71	-0.280356	0.10011	-2.80049	0.0051025	0.0100429
YOL122C	2309.61	-0.279809	0.098399	-2.84362	0.00446039	0.0088836
YGL150C	2072.69	-0.279434	0.0766348	-3.6463	0.000266	0.000672
YEL017W	1236.97	-0.279298	0.11395	-2.45106	0.0142437	0.0253095
YDR276C	16213.2	-0.279206	0.0813795	-3.43092	0.000602	0.00142455
YLR028C	6621.65	-0.278856	0.079233	-3.51944	0.000432	0.00105628
YEL056W	931.331	-0.278781	0.0910703	-3.06116	0.0022048	0.00465597
YOR231W	1182.96	-0.278656	0.0945888	-2.94598	0.00321936	0.00660254
YJR152W	700.1	-0.278173	0.113552	-2.44974	0.0142959	0.0253956
YCR020C-A	639.627	-0.27793	0.104284	-2.66513	0.00769594	0.0145522
YGL231C	803.608	-0.276777	0.102607	-2.69745	0.00698736	0.0133558
YOL159C	698.169	-0.276611	0.0988381	-2.79863	0.005132	0.010098
YLR374C	2460.44	-0.276593	0.0935988	-2.95509	0.00312579	0.00642247
YPR198W	2546.28	-0.276509	0.0811787	-3.40617	0.000659	0.00154757
YKL116C	671.81	-0.276036	0.108407	-2.54631	0.010887	0.0198945
YCL002C	1612.14	-0.27567	0.0827942	-3.32958	0.00087	0.00199071
YJL042W	5169.94	-0.275063	0.0880328	-3.12456	0.00178073	0.0038232
YMR211W	448.638	-0.274387	0.122971	-2.23131	0.0256608	0.0432421
YNL006W	3594.96	-0.274033	0.081945	-3.34411	0.000825	0.00190364
YOR035C	1874.85	-0.273886	0.0923089	-2.96706	0.00300661	0.00619661
YNL020C	1080.03	-0.273692	0.093802	-2.91776	0.00352558	0.00718215
YNL241C	20407.2	-0.273454	0.0846807	-3.22923	0.00124122	0.00275529
YMR295C	5387.23	-0.272917	0.0803672	-3.39587	0.000684	0.00159969
YKL027W	1320.06	-0.272883	0.117589	-2.32065	0.0203059	0.034904
YPL042C	927.703	-0.272232	0.0932007	-2.92093	0.0034899	0.0071203
YOR337W	634.042	-0.272205	0.103858	-2.62093	0.00876898	0.0163639
YGL248W	4381.6	-0.271954	0.10304	-2.63931	0.00830738	0.0155807
YLR039C	824.525	-0.270953	0.106233	-2.55055	0.0107554	0.0196864
YMR134W	551.834	-0.270653	0.104649	-2.58631	0.00970103	0.0179331
YMR008C	12299.1	-0.270504	0.070796	-3.82089	0.000133	0.000354
YCL010C	626.922	-0.26981	0.111801	-2.41331	0.0158083	0.0277724
YDR103W	1831.62	-0.269527	0.0870567	-3.096	0.00196152	0.00417917
YPL151C	1058.19	-0.269347	0.0967503	-2.78394	0.00537027	0.0105204
YKL068W-A	911.15	-0.268542	0.123279	-2.17833	0.0293815	0.0488367
YJR042W	864.824	-0.267878	0.099889	-2.68176	0.00732362	0.013927
YMR125W	1155.14	-0.265873	0.097633	-2.72319	0.0064655	0.0124544
YJR015W	2346.28	-0.264297	0.0767638	-3.44299	0.000575	0.00136728
YBR202W	863.475	-0.264283	0.105447	-2.50632	0.0121997	0.0220464
YIL151C	1847.56	-0.264079	0.0869087	-3.03858	0.00237698	0.00499748
YCR079W	2612.68	-0.262384	0.103173	-2.54313	0.0109863	0.0200541
YDR034C	2353.16	-0.261725	0.089684	-2.91831	0.00351938	0.00717274
YML013W	2013.67	-0.261698	0.11246	-2.32703	0.0199639	0.0343603
YDR394W	3108.73	-0.261011	0.0709399	-3.67933	0.000234	0.000598
YCL001W	1256.26	-0.260531	0.0963477	-2.70407	0.00684962	0.0131226
YKR018C	8200.74	-0.260189	0.0693435	-3.75218	0.000175	0.000459
YJR039W	1248.45	-0.259729	0.101738	-2.55292	0.0106823	0.0195793
YKR058W	1836.71	-0.259458	0.0907124	-2.86022	0.00423342	0.0084846
YIR037W	5461.53	-0.25883	0.0848191	-3.05155	0.0022766	0.00480001
YKL080W	2783.64	-0.258425	0.112171	-2.30385	0.0212312	0.0363917
YDR212W	2612.81	-0.258121	0.0870806	-2.96416	0.00303506	0.00625141
YDR057W	1057.15	-0.258069	0.10089	-2.55792	0.0105299	0.0193265
YMR275C	1492.53	-0.258023	0.0988798	-2.60946	0.00906842	0.0168615
YOL087C	1682.49	-0.257646	0.103512	-2.48904	0.0128089	0.0230345
YFR039C	706.24	-0.256695	0.0933734	-2.74912	0.00597553	0.0115806
YMR133W	1268.08	-0.256504	0.0885283	-2.89743	0.00376239	0.00762507
YKL197C	970.85	-0.256192	0.104794	-2.44472	0.0144965	0.0257178
YML016C	1523.17	-0.255926	0.0876895	-2.91855	0.00351667	0.00717053
YPL259C	841.854	-0.254912	0.0945469	-2.69615	0.00701469	0.0134043
YEL006W	2200.44	-0.254175	0.0742861	-3.42157	0.000623	0.00146952
YBR083W	586.065	-0.253481	0.104637	-2.42247	0.0154155	0.0271608
YJL161W	732.765	-0.253465	0.115574	-2.19309	0.0283007	0.0471796
YGL164C	563.121	-0.253396	0.101012	-2.50856	0.0121224	0.021926
YAL053W	3697.67	-0.253154	0.0878676	-2.88109	0.00396302	0.00799295
YER165W	8412.5	-0.25287	0.107912	-2.3433	0.0191141	0.0330422
YER037W	2253.27	-0.252193	0.107592	-2.34398	0.0190789	0.03299
YGL188C	3022.4	-0.25186	0.106949	-2.35495	0.0185254	0.0321241
YOL151W	3620.71	-0.251821	0.0793953	-3.17174	0.00151529	0.00329454
YMR119W	1425.95	-0.250687	0.105764	-2.37024	0.0177763	0.0309616
YLR066W	496.409	-0.249391	0.109433	-2.27895	0.0226702	0.038608
YFL018C	9169.57	-0.2487	0.0993585	-2.50306	0.0123124	0.0222382
YCR092C	602.257	-0.248602	0.112565	-2.20851	0.0272087	0.0455065
YHL023C	1805.99	-0.248025	0.0968232	-2.56162	0.0104184	0.0191428
YGL227W	2389.99	-0.247673	0.0995786	-2.48721	0.0128748	0.0231353
YJR065C	4816.94	-0.247447	0.0889746	-2.7811	0.00541755	0.0106037
YML049C	1313.18	-0.24692	0.0891536	-2.7696	0.0056125	0.0109405
YJL068C	5058.15	-0.246554	0.0999603	-2.46651	0.0136435	0.0243595
YDL093W	1136.26	-0.246265	0.0938694	-2.62348	0.00870361	0.0162464
YOR080W	498.017	-0.246077	0.104564	-2.35337	0.0186041	0.032244
YBL014C	1036.95	-0.245592	0.104564	-2.34873	0.0188375	0.0325977
YFL002C	954.506	-0.24466	0.0981518	-2.49267	0.0126787	0.0228196
YGL198W	3182.83	-0.244652	0.0880005	-2.78012	0.00543393	0.0106295
YOL089C	1317.07	-0.244459	0.0834709	-2.92868	0.00340405	0.00695786
YDR443C	1374.38	-0.243613	0.0947858	-2.57014	0.0101657	0.0187196
YBR041W	1450.92	-0.243587	0.0950173	-2.56361	0.010359	0.0190442
YDL029W	2863.23	-0.242626	0.0856966	-2.83123	0.004637	0.00920246
YMR148W	1394.4	-0.241163	0.108713	-2.21834	0.0265319	0.0445193
YGR288W	1220.59	-0.240673	0.0845402	-2.84685	0.0044154	0.0088071
YMR072W	1396.4	-0.240007	0.0847953	-2.83043	0.00464861	0.00922004
YJL062W	1214.96	-0.239533	0.0969198	-2.47145	0.0134566	0.0240644
YJL005W	3018.7	-0.239504	0.0796259	-3.00787	0.00263087	0.00548644
YGL092W	1332.8	-0.239157	0.102091	-2.34259	0.0191502	0.033096
YMR231W	586.24	-0.238961	0.10809	-2.21075	0.0270533	0.0452579
YDR484W	572.257	-0.238785	0.105823	-2.25646	0.024042	0.0407295
YLR447C	6045.4	-0.237968	0.107164	-2.22059	0.0263784	0.0442951
YGL233W	1133.96	-0.236655	0.0919792	-2.57292	0.0100844	0.018575
YMR095C	655.903	-0.236154	0.103122	-2.29004	0.0220188	0.0376549
YJL059W	830.785	-0.234704	0.0931305	-2.52016	0.0117302	0.0212959
YOR109W	1168.38	-0.233149	0.0938522	-2.48422	0.0129836	0.0232932
YER021W	4444.07	-0.233115	0.0855063	-2.72629	0.00640512	0.0123488
YPL210C	824.233	-0.232556	0.106345	-2.18681	0.0287564	0.0478796
YBL102W	2486.43	-0.231872	0.104753	-2.21352	0.0268618	0.0449714
YNL311C	687.882	-0.231488	0.0998848	-2.31755	0.020474	0.0351749
YOR173W	4618.29	-0.231137	0.0845518	-2.73368	0.00626311	0.0121029
YER177W	9232.48	-0.230706	0.0859679	-2.68363	0.00728275	0.0138571
YJR151C	1694.66	-0.229977	0.10589	-2.17184	0.029868	0.04957
YOL004W	2309.62	-0.229909	0.0879664	-2.6136	0.00895931	0.0166772
YJL002C	3946.59	-0.228765	0.0928647	-2.46343	0.0137616	0.0245572
YPL152W	871.053	-0.227552	0.0904893	-2.51469	0.0119138	0.0215939
YOR090C	1115.35	-0.227507	0.099833	-2.27888	0.0226743	0.038608
YOR342C	622.159	-0.224869	0.0991837	-2.2672	0.0233783	0.0396855
YDR387C	2901.19	-0.224501	0.0796947	-2.81701	0.00484735	0.00957166
YNL125C	9441.79	-0.223362	0.0677009	-3.29925	0.000969	0.00219998
YHR025W	2031.57	-0.222213	0.089372	-2.48639	0.0129048	0.02318
YOL061W	3091.43	-0.2221	0.0828408	-2.68104	0.00733938	0.013953
YHR073W	1691.74	-0.221202	0.0960007	-2.30417	0.0212131	0.03637
YDL116W	960.724	-0.220296	0.0944422	-2.3326	0.0196692	0.0339055
YOR132W	1103.31	-0.220222	0.0994722	-2.21391	0.0268352	0.0449493
YKL077W	3542.31	-0.218868	0.0678584	-3.22536	0.00125813	0.00278705
YGL245W	4270.74	-0.218519	0.0987082	-2.21378	0.0268436	0.0449522
YDR038C	2486.19	-0.217804	0.0904884	-2.40699	0.0160847	0.0282358
YCR028C-A	1855.76	-0.217598	0.0762035	-2.85548	0.00429714	0.00859172
YKL090W	833.893	-0.217572	0.0956404	-2.27489	0.0229125	0.0389541
YCL017C	4231.64	-0.216181	0.0924428	-2.33853	0.0193595	0.0334319
YJL164C	1292.27	-0.214733	0.0873255	-2.459	0.0139327	0.024836
YHR117W	781.038	-0.213614	0.098383	-2.17125	0.0299126	0.0496318
YLR266C	2182.53	-0.213575	0.0896535	-2.38223	0.0172083	0.0300584
[truncated: 2,040 more rows]
