# Supplementary material for: A cell-nonautonomous mechanism of yeast chronological aging regulated by caloric restriction and one-carbon metabolism
Source: J Biol Chem. 2020 Dec 2;296:100125. doi: 10.1074/jbc.RA120.015402 (PMC7949035; doi:10.1074/jbc.RA120.015402)
Supplement: Table S6 [file mmc7.xls]

## Sheet: Sheet1
Table S6. SC media components.
Ingredient	[mg/L]
Adenine	29.6
L-Alanine	105
L-Arginine	105
L-Asparagine	105
L-Aspartic Acid	105
L-Cysteine	105
L-Glutamine	105
L-Glutamic Acid	105
L-Glycine	105
L-Histidine	62.7
Inositol	105
L-Isoleucine	105
L-Leucine	217.5
L-Lysine	105
L-Methionine	105
para-Aminobenzoic Acid	105
L-Phenylalanine	105
L-Proline	105
L-Serine	105
L-Threonine	105
L-Tryptophan	160
L-Tyrosine	105
Uracil	22.4
L-Valine	105
